# Supplementary material for: Revealing a causal relationship between gut microbiota and lung cancer: a Mendelian randomization study
Source: Front Cell Infect Microbiol. 2023 Sep 27;13:1200299. doi: 10.3389/fcimb.2023.1200299 (PMC10565354; doi:10.3389/fcimb.2023.1200299)
Supplement: Supplementary Figure 1 — Scatter plots for the causal association between gut microbiota and lung cancer. MR, Mendelian randomization; SNP, single-nucleotide polymorphism. [file DataSheet_1.zip]

Archive with 10 entries (10 files):
- Supplementary Figure 1 in JPEG format.jpg
- Supplementary Figure 2 in JPEG format.jpg
- Supplementary Figure 3 in JPEG format.jpg
- Supplementary Figure 4 in JPEG format.jpg
- Supplementary Figure 5 in JPEG format.jpg
- Supplementary Figure 6 in JPEG format.jpg
- Supplementary Figure 7 in JPEG format.jpg
- Supplementary Figure 8 in JPEG format.jpg
- Supplementary File.zip
- Supplementary Table.xlsx
