# Supplementary material for: Revealing a causal relationship between gut microbiota and lung cancer: a Mendelian randomization study
Source: Front Cell Infect Microbiol. 2023 Sep 27;13:1200299. doi: 10.3389/fcimb.2023.1200299 (PMC10565354; doi:10.3389/fcimb.2023.1200299)
Supplement: Supplementary Figure 1 — Scatter plots for the causal association between gut microbiota and lung cancer. MR, Mendelian randomization; SNP, single-nucleotide polymorphism. [file DataSheet_1.zip › Supplementary Table.xlsx]

## Sheet: content
Table	traits
Table S1	The result of MR estimates for the association between gut microbiota and lung cancer.
Table S2	Reverse MR analysis between various subtypes of lung cancer and certain gut microbiota taxa.
Table S3	The heterogeneity of reverse MR
Table S4	The pleiotropy of reverse MR
Table S5	The result of Multivariable Mendelian randomization.

## Sheet: table S1
id.outcome	outcome	exposure	method	nsnp	b	se	OR	LCI	UCI	pval	p_adj
ieu-a-987	Lung cancer || id:ieu-a-987	genus.Clostridiumsensustricto1.id.1873	MR Egger	7	-0.271722	0.154573	0.762066	0.562883	1.03173	0.1391	NA
ieu-a-987	Lung cancer || id:ieu-a-987	genus.Clostridiumsensustricto1.id.1873	Weighted median	7	-0.107192	0.098359	0.898354	0.740837	1.08936	0.275802	NA
ieu-a-987	Lung cancer || id:ieu-a-987	genus.Clostridiumsensustricto1.id.1873	Inverse variance weighted	7	-0.160251	0.0700614	0.85193	0.742619	0.97733	0.0221785	0.913367
ieu-a-987	Lung cancer || id:ieu-a-987	genus.Clostridiumsensustricto1.id.1873	Simple mode	7	-0.113717	0.143348	0.892511	0.673897	1.18204	0.457821	NA
ieu-a-987	Lung cancer || id:ieu-a-987	genus.Clostridiumsensustricto1.id.1873	Weighted mode	7	-0.103923	0.122807	0.901295	0.708485	1.14658	0.429876	NA
ieu-a-987	Lung cancer || id:ieu-a-987	genus.Prevotella9.id.11183	MR Egger	13	0.179007	0.209484	1.19603	0.793279	1.80326	0.411042	NA
ieu-a-987	Lung cancer || id:ieu-a-987	genus.Prevotella9.id.11183	Weighted median	13	0.164326	0.0723146	1.1786	1.02285	1.35807	0.0230636	NA
ieu-a-987	Lung cancer || id:ieu-a-987	genus.Prevotella9.id.11183	Inverse variance weighted	13	0.183179	0.0635408	1.20103	1.06039	1.36032	0.00394089	0.270007
ieu-a-987	Lung cancer || id:ieu-a-987	genus.Prevotella9.id.11183	Simple mode	13	0.160252	0.110561	1.17381	0.945115	1.45783	0.172842	NA
ieu-a-987	Lung cancer || id:ieu-a-987	genus.Prevotella9.id.11183	Weighted mode	13	0.168204	0.0939983	1.18318	0.984095	1.42254	0.0987926	NA
ieu-a-987	Lung cancer || id:ieu-a-987	order.Bifidobacteriales.id.432	MR Egger	11	-0.152937	0.206172	0.858183	0.572905	1.28552	0.477123	NA
ieu-a-987	Lung cancer || id:ieu-a-987	order.Bifidobacteriales.id.432	Weighted median	11	-0.134024	0.0819394	0.874569	0.744811	1.02693	0.101914	NA
ieu-a-987	Lung cancer || id:ieu-a-987	order.Bifidobacteriales.id.432	Inverse variance weighted	11	-0.145585	0.0623735	0.864517	0.765033	0.976938	0.0195917	0.391834
ieu-a-987	Lung cancer || id:ieu-a-987	order.Bifidobacteriales.id.432	Simple mode	11	-0.138553	0.116528	0.870617	0.692845	1.094	0.261905	NA
ieu-a-987	Lung cancer || id:ieu-a-987	order.Bifidobacteriales.id.432	Weighted mode	11	-0.130074	0.0994991	0.87803	0.722461	1.0671	0.220374	NA
ieu-a-966	Lung cancer || id:ieu-a-966	family.Bifidobacteriaceae.id.433	MR Egger	11	-0.354101	0.297055	0.701804	0.392064	1.25625	0.263729	NA
ieu-a-966	Lung cancer || id:ieu-a-966	family.Bifidobacteriaceae.id.433	Weighted median	11	-0.0940445	0.120394	0.910242	0.718912	1.15249	0.434719	NA
ieu-a-966	Lung cancer || id:ieu-a-966	family.Bifidobacteriaceae.id.433	Inverse variance weighted	11	-0.206553	0.0921445	0.813383	0.678985	0.974384	0.0249857	0.43725
ieu-a-966	Lung cancer || id:ieu-a-966	family.Bifidobacteriaceae.id.433	Simple mode	11	-0.11454	0.187424	0.891776	0.617614	1.28764	0.554751	NA
ieu-a-966	Lung cancer || id:ieu-a-966	family.Bifidobacteriaceae.id.433	Weighted mode	11	-0.0956506	0.158186	0.908782	0.666513	1.23911	0.558867	NA
ieu-a-966	Lung cancer || id:ieu-a-966	genus.Clostridiumsensustricto1.id.1873	MR Egger	6	-0.632244	0.269432	0.531398	0.313382	0.901084	0.0788092	NA
ieu-a-966	Lung cancer || id:ieu-a-966	genus.Clostridiumsensustricto1.id.1873	Weighted median	6	-0.332887	0.158486	0.716851	0.52544	0.977991	0.0356919	NA
ieu-a-966	Lung cancer || id:ieu-a-966	genus.Clostridiumsensustricto1.id.1873	Inverse variance weighted	6	-0.291115	0.132314	0.74743	0.57669	0.96872	0.0277937	0.544503
ieu-a-966	Lung cancer || id:ieu-a-966	genus.Clostridiumsensustricto1.id.1873	Simple mode	6	-0.376421	0.234405	0.686313	0.433504	1.08656	0.169214	NA
ieu-a-966	Lung cancer || id:ieu-a-966	genus.Clostridiumsensustricto1.id.1873	Weighted mode	6	-0.38102	0.218142	0.683164	0.445491	1.04764	0.141129	NA
ieu-a-966	Lung cancer || id:ieu-a-966	genus.Collinsella.id.815	MR Egger	8	-0.1469	0.440925	0.86338	0.363814	2.04892	0.750345	NA
ieu-a-966	Lung cancer || id:ieu-a-966	genus.Collinsella.id.815	Weighted median	8	-0.252148	0.142526	0.77713	0.587724	1.02758	0.0768703	NA
ieu-a-966	Lung cancer || id:ieu-a-966	genus.Collinsella.id.815	Inverse variance weighted	8	-0.275408	0.116396	0.759262	0.604385	0.953829	0.0179756	0.47096
ieu-a-966	Lung cancer || id:ieu-a-966	genus.Collinsella.id.815	Simple mode	8	-0.21	0.225406	0.810584	0.521109	1.26086	0.382525	NA
ieu-a-966	Lung cancer || id:ieu-a-966	genus.Collinsella.id.815	Weighted mode	8	-0.207706	0.2258	0.812446	0.521903	1.26473	0.388242	NA
ieu-a-966	Lung cancer || id:ieu-a-966	genus.Coprococcus3.id.11303	MR Egger	6	0.214593	0.448465	1.23936	0.514583	2.98495	0.657271	NA
ieu-a-966	Lung cancer || id:ieu-a-966	genus.Coprococcus3.id.11303	Weighted median	6	0.292427	0.172453	1.33968	0.955442	1.87843	0.0899443	NA
ieu-a-966	Lung cancer || id:ieu-a-966	genus.Coprococcus3.id.11303	Inverse variance weighted	6	0.326264	0.135283	1.38578	1.06301	1.80655	0.0158778	0.47096
ieu-a-966	Lung cancer || id:ieu-a-966	genus.Coprococcus3.id.11303	Simple mode	6	0.301999	0.227341	1.35256	0.866243	2.1119	0.241448	NA
ieu-a-966	Lung cancer || id:ieu-a-966	genus.Coprococcus3.id.11303	Weighted mode	6	0.289729	0.215102	1.33607	0.876454	2.0367	0.235826	NA
ieu-a-966	Lung cancer || id:ieu-a-966	genus.Holdemanella.id.11393	MR Egger	11	0.232773	0.21132	1.2621	0.834091	1.90973	0.299255	NA
ieu-a-966	Lung cancer || id:ieu-a-966	genus.Holdemanella.id.11393	Weighted median	11	0.204429	0.0992046	1.22682	1.01004	1.49014	0.0393337	NA
ieu-a-966	Lung cancer || id:ieu-a-966	genus.Holdemanella.id.11393	Inverse variance weighted	11	0.196288	0.0696061	1.21688	1.06169	1.39475	0.00480266	0.47096
ieu-a-966	Lung cancer || id:ieu-a-966	genus.Holdemanella.id.11393	Simple mode	11	0.366474	0.188777	1.44264	0.996477	2.08857	0.0809058	NA
ieu-a-966	Lung cancer || id:ieu-a-966	genus.Holdemanella.id.11393	Weighted mode	11	0.369138	0.183797	1.44649	1.00894	2.0738	0.0723671	NA
ieu-a-966	Lung cancer || id:ieu-a-966	genus.Peptococcus.id.2037	MR Egger	12	0.426347	0.233023	1.53165	0.970078	2.41832	0.0972344	NA
ieu-a-966	Lung cancer || id:ieu-a-966	genus.Peptococcus.id.2037	Weighted median	12	0.15897	0.0772677	1.1723	1.00755	1.36399	0.0396478	NA
ieu-a-966	Lung cancer || id:ieu-a-966	genus.Peptococcus.id.2037	Inverse variance weighted	12	0.139353	0.0582844	1.14953	1.02543	1.28864	0.0168066	0.47096
ieu-a-966	Lung cancer || id:ieu-a-966	genus.Peptococcus.id.2037	Simple mode	12	0.20782	0.145689	1.23099	0.925215	1.63783	0.181493	NA
ieu-a-966	Lung cancer || id:ieu-a-966	genus.Peptococcus.id.2037	Weighted mode	12	0.223551	0.129269	1.25051	0.970624	1.6111	0.11167	NA
ieu-a-966	Lung cancer || id:ieu-a-966	genus.Ruminiclostridium6.id.11356	MR Egger	14	-0.526297	0.189337	0.590789	0.407629	0.856246	0.01666	NA
ieu-a-966	Lung cancer || id:ieu-a-966	genus.Ruminiclostridium6.id.11356	Weighted median	14	-0.197951	0.11335	0.82041	0.656969	1.02451	0.0807479	NA
ieu-a-966	Lung cancer || id:ieu-a-966	genus.Ruminiclostridium6.id.11356	Inverse variance weighted	14	-0.185818	0.085152	0.830425	0.702777	0.981258	0.0290956	0.544503
ieu-a-966	Lung cancer || id:ieu-a-966	genus.Ruminiclostridium6.id.11356	Simple mode	14	0.067829	0.217835	1.07018	0.698286	1.64015	0.76045	NA
ieu-a-966	Lung cancer || id:ieu-a-966	genus.Ruminiclostridium6.id.11356	Weighted mode	14	-0.0903925	0.188448	0.913573	0.631441	1.32176	0.639432	NA
ieu-a-966	Lung cancer || id:ieu-a-966	order.Bifidobacteriales.id.432	MR Egger	11	-0.354101	0.297055	0.701804	0.392064	1.25625	0.263729	NA
ieu-a-966	Lung cancer || id:ieu-a-966	order.Bifidobacteriales.id.432	Weighted median	11	-0.0940445	0.131117	0.910242	0.70396	1.17697	0.473215	NA
ieu-a-966	Lung cancer || id:ieu-a-966	order.Bifidobacteriales.id.432	Inverse variance weighted	11	-0.206553	0.0921445	0.813383	0.678985	0.974384	0.0249857	0.499715
ieu-a-966	Lung cancer || id:ieu-a-966	order.Bifidobacteriales.id.432	Simple mode	11	-0.11454	0.205702	0.891776	0.595879	1.33461	0.58989	NA
ieu-a-966	Lung cancer || id:ieu-a-966	order.Bifidobacteriales.id.432	Weighted mode	11	-0.0956506	0.162053	0.908782	0.661481	1.24854	0.568125	NA
ieu-a-984	Lung adenocarcinoma || id:ieu-a-984	genus.Holdemanella.id.11393	MR Egger	11	0.0944667	0.180586	1.09907	0.771452	1.56583	0.613529	NA
ieu-a-984	Lung adenocarcinoma || id:ieu-a-984	genus.Holdemanella.id.11393	Weighted median	11	0.0486697	0.0849578	1.04987	0.888832	1.24009	0.566733	NA
ieu-a-984	Lung adenocarcinoma || id:ieu-a-984	genus.Holdemanella.id.11393	Inverse variance weighted	11	0.121735	0.0616363	1.12945	1.00093	1.27448	0.0482629	0.790305
ieu-a-984	Lung adenocarcinoma || id:ieu-a-984	genus.Holdemanella.id.11393	Simple mode	11	0.010003	0.124642	1.01005	0.791128	1.28956	0.937619	NA
ieu-a-984	Lung adenocarcinoma || id:ieu-a-984	genus.Holdemanella.id.11393	Weighted mode	11	0.00533723	0.109067	1.00535	0.811855	1.24497	0.961934	NA
ieu-a-984	Lung adenocarcinoma || id:ieu-a-984	genus.Prevotella9.id.11183	MR Egger	13	0.213165	0.27074	1.23759	0.727977	2.10395	0.447716	NA
ieu-a-984	Lung adenocarcinoma || id:ieu-a-984	genus.Prevotella9.id.11183	Weighted median	13	0.247118	0.0985613	1.28033	1.05542	1.55317	0.0121674	NA
ieu-a-984	Lung adenocarcinoma || id:ieu-a-984	genus.Prevotella9.id.11183	Inverse variance weighted	13	0.239251	0.0816309	1.2703	1.08248	1.4907	0.0033799	0.442767
ieu-a-984	Lung adenocarcinoma || id:ieu-a-984	genus.Prevotella9.id.11183	Simple mode	13	0.26753	0.161487	1.30673	0.952196	1.79328	0.123482	NA
ieu-a-984	Lung adenocarcinoma || id:ieu-a-984	genus.Prevotella9.id.11183	Weighted mode	13	0.234542	0.154836	1.26433	0.933386	1.71261	0.155717	NA
ieu-a-965	Lung adenocarcinoma || id:ieu-a-965	class.Mollicutes.id.3920	MR Egger	11	-1.05587	0.37473	0.347891	0.166904	0.725137	0.0201234	NA
ieu-a-965	Lung adenocarcinoma || id:ieu-a-965	class.Mollicutes.id.3920	Weighted median	11	-0.417127	0.175099	0.658938	0.467516	0.928735	0.0172081	NA
ieu-a-965	Lung adenocarcinoma || id:ieu-a-965	class.Mollicutes.id.3920	Inverse variance weighted	11	-0.276476	0.140009	0.758452	0.576434	0.997944	0.0483022	0.423241
ieu-a-965	Lung adenocarcinoma || id:ieu-a-965	class.Mollicutes.id.3920	Simple mode	11	-0.514567	0.2778	0.597759	0.346784	1.03037	0.0936917	NA
ieu-a-965	Lung adenocarcinoma || id:ieu-a-965	class.Mollicutes.id.3920	Weighted mode	11	-0.531188	0.265672	0.587906	0.349272	0.989583	0.0734594	NA
ieu-a-965	Lung adenocarcinoma || id:ieu-a-965	family.Defluviitaleaceae.id.1924	MR Egger	9	-0.663718	0.53199	0.514933	0.181515	1.4608	0.25229	NA
ieu-a-965	Lung adenocarcinoma || id:ieu-a-965	family.Defluviitaleaceae.id.1924	Weighted median	9	-0.320031	0.166293	0.726127	0.524156	1.00592	0.0542928	NA
ieu-a-965	Lung adenocarcinoma || id:ieu-a-965	family.Defluviitaleaceae.id.1924	Inverse variance weighted	9	-0.339988	0.129211	0.711779	0.552534	0.91692	0.00850681	0.148869
ieu-a-965	Lung adenocarcinoma || id:ieu-a-965	family.Defluviitaleaceae.id.1924	Simple mode	9	-0.403507	0.268964	0.667974	0.394287	1.13163	0.171946	NA
ieu-a-965	Lung adenocarcinoma || id:ieu-a-965	family.Defluviitaleaceae.id.1924	Weighted mode	9	-0.442049	0.264078	0.642718	0.38303	1.07847	0.132678	NA
ieu-a-965	Lung adenocarcinoma || id:ieu-a-965	family.Peptococcaceae.id.2024	MR Egger	9	-0.0145259	0.294815	0.985579	0.553018	1.75648	0.962079	NA
ieu-a-965	Lung adenocarcinoma || id:ieu-a-965	family.Peptococcaceae.id.2024	Weighted median	9	-0.329953	0.167761	0.718957	0.51749	0.998858	0.049205	NA
ieu-a-965	Lung adenocarcinoma || id:ieu-a-965	family.Peptococcaceae.id.2024	Inverse variance weighted	9	-0.398955	0.122777	0.671021	0.527505	0.853583	0.00115634	0.040472
ieu-a-965	Lung adenocarcinoma || id:ieu-a-965	family.Peptococcaceae.id.2024	Simple mode	9	-0.35608	0.265712	0.700416	0.416081	1.17906	0.217027	NA
ieu-a-965	Lung adenocarcinoma || id:ieu-a-965	family.Peptococcaceae.id.2024	Weighted mode	9	-0.209107	0.225411	0.811309	0.521569	1.262	0.380716	NA
ieu-a-965	Lung adenocarcinoma || id:ieu-a-965	genus..Eubacteriumhalliigroup.id.11338	MR Egger	14	-0.346749	0.313074	0.706983	0.38275	1.30588	0.289758	NA
ieu-a-965	Lung adenocarcinoma || id:ieu-a-965	genus..Eubacteriumhalliigroup.id.11338	Weighted median	14	-0.400158	0.176542	0.670214	0.474174	0.947304	0.0234121	NA
ieu-a-965	Lung adenocarcinoma || id:ieu-a-965	genus..Eubacteriumhalliigroup.id.11338	Inverse variance weighted	14	-0.383503	0.134873	0.68147	0.523167	0.887673	0.00446295	0.243554
ieu-a-965	Lung adenocarcinoma || id:ieu-a-965	genus..Eubacteriumhalliigroup.id.11338	Simple mode	14	-0.421345	0.312138	0.656164	0.355889	1.20979	0.200095	NA
ieu-a-965	Lung adenocarcinoma || id:ieu-a-965	genus..Eubacteriumhalliigroup.id.11338	Weighted mode	14	-0.40754	0.268527	0.665285	0.393036	1.12612	0.153031	NA
ieu-a-965	Lung adenocarcinoma || id:ieu-a-965	genus.Anaerotruncus.id.2054	MR Egger	12	1.23376	0.42621	3.43412	1.48942	7.91796	0.0159773	NA
ieu-a-965	Lung adenocarcinoma || id:ieu-a-965	genus.Anaerotruncus.id.2054	Weighted median	12	0.376524	0.20607	1.45721	0.972998	2.18239	0.067675	NA
ieu-a-965	Lung adenocarcinoma || id:ieu-a-965	genus.Anaerotruncus.id.2054	Inverse variance weighted	12	0.382826	0.145674	1.46642	1.1022	1.95101	0.00858961	0.28131
ieu-a-965	Lung adenocarcinoma || id:ieu-a-965	genus.Anaerotruncus.id.2054	Simple mode	12	0.348287	0.35316	1.41664	0.708995	2.83058	0.34523	NA
ieu-a-965	Lung adenocarcinoma || id:ieu-a-965	genus.Anaerotruncus.id.2054	Weighted mode	12	0.358907	0.382299	1.43176	0.676787	3.02894	0.367984	NA
ieu-a-965	Lung adenocarcinoma || id:ieu-a-965	genus.Collinsella.id.815	MR Egger	8	-0.0607878	0.667131	0.941023	0.254523	3.47915	0.930365	NA
ieu-a-965	Lung adenocarcinoma || id:ieu-a-965	genus.Collinsella.id.815	Weighted median	8	-0.352859	0.224454	0.702676	0.452581	1.09097	0.115932	NA
ieu-a-965	Lung adenocarcinoma || id:ieu-a-965	genus.Collinsella.id.815	Inverse variance weighted	8	-0.362805	0.176752	0.695722	0.492018	0.983763	0.0401098	0.875731
ieu-a-965	Lung adenocarcinoma || id:ieu-a-965	genus.Collinsella.id.815	Simple mode	8	-0.327045	0.325974	0.721051	0.38062	1.36597	0.349135	NA
ieu-a-965	Lung adenocarcinoma || id:ieu-a-965	genus.Collinsella.id.815	Weighted mode	8	-0.327045	0.354159	0.721051	0.360164	1.44355	0.386501	NA
ieu-a-965	Lung adenocarcinoma || id:ieu-a-965	genus.Gordonibacter.id.821	MR Egger	12	-0.696176	0.318289	0.498488	0.26713	0.930224	0.0535849	NA
ieu-a-965	Lung adenocarcinoma || id:ieu-a-965	genus.Gordonibacter.id.821	Weighted median	12	-0.221952	0.10036	0.800954	0.65793	0.975069	0.0269971	NA
ieu-a-965	Lung adenocarcinoma || id:ieu-a-965	genus.Gordonibacter.id.821	Inverse variance weighted	12	-0.203366	0.073374	0.81598	0.706679	0.942186	0.00557757	0.243554
ieu-a-965	Lung adenocarcinoma || id:ieu-a-965	genus.Gordonibacter.id.821	Simple mode	12	-0.27933	0.16982	0.75629	0.542169	1.05498	0.128246	NA
ieu-a-965	Lung adenocarcinoma || id:ieu-a-965	genus.Gordonibacter.id.821	Weighted mode	12	-0.259698	0.162045	0.771285	0.561409	1.05962	0.137322	NA
ieu-a-965	Lung adenocarcinoma || id:ieu-a-965	genus.Holdemanella.id.11393	MR Egger	11	0.538803	0.325398	1.71395	0.905764	3.24327	0.132139	NA
ieu-a-965	Lung adenocarcinoma || id:ieu-a-965	genus.Holdemanella.id.11393	Weighted median	11	0.283743	0.141506	1.32809	1.00641	1.75259	0.0449457	NA
ieu-a-965	Lung adenocarcinoma || id:ieu-a-965	genus.Holdemanella.id.11393	Inverse variance weighted	11	0.283677	0.115505	1.328	1.05896	1.6654	0.0140504	0.36812
ieu-a-965	Lung adenocarcinoma || id:ieu-a-965	genus.Holdemanella.id.11393	Simple mode	11	0.306275	0.228764	1.35836	0.867532	2.12687	0.210267	NA
ieu-a-965	Lung adenocarcinoma || id:ieu-a-965	genus.Holdemanella.id.11393	Weighted mode	11	0.436764	0.215342	1.54769	1.0148	2.36041	0.070011	NA
ieu-a-965	Lung adenocarcinoma || id:ieu-a-965	phylum.Tenericutes.id.3919	MR Egger	11	-1.05587	0.37473	0.347891	0.166904	0.725137	0.0201234	NA
ieu-a-965	Lung adenocarcinoma || id:ieu-a-965	phylum.Tenericutes.id.3919	Weighted median	11	-0.417127	0.167655	0.658938	0.474388	0.915282	0.0128462	NA
ieu-a-965	Lung adenocarcinoma || id:ieu-a-965	phylum.Tenericutes.id.3919	Inverse variance weighted	11	-0.276476	0.140009	0.758452	0.576434	0.997944	0.0483022	0.43472
ieu-a-965	Lung adenocarcinoma || id:ieu-a-965	phylum.Tenericutes.id.3919	Simple mode	11	-0.514567	0.300552	0.597759	0.331658	1.07736	0.117665	NA
ieu-a-965	Lung adenocarcinoma || id:ieu-a-965	phylum.Tenericutes.id.3919	Weighted mode	11	-0.531188	0.244578	0.587906	0.364015	0.949504	0.0549973	NA
ieu-a-989	Squamous cell lung cancer || id:ieu-a-989	genus..Eubacteriumeligensgroup.id.14372	MR Egger	7	-0.464199	0.599136	0.628638	0.19427	2.03421	0.473498	NA
ieu-a-989	Squamous cell lung cancer || id:ieu-a-989	genus..Eubacteriumeligensgroup.id.14372	Weighted median	7	-0.433039	0.19026	0.648535	0.446664	0.941642	0.0228435	NA
ieu-a-989	Squamous cell lung cancer || id:ieu-a-989	genus..Eubacteriumeligensgroup.id.14372	Inverse variance weighted	7	-0.277824	0.136638	0.75743	0.579474	0.990036	0.0420233	0.735712
ieu-a-989	Squamous cell lung cancer || id:ieu-a-989	genus..Eubacteriumeligensgroup.id.14372	Simple mode	7	-0.505528	0.298343	0.603187	0.336122	1.08245	0.141116	NA
ieu-a-989	Squamous cell lung cancer || id:ieu-a-989	genus..Eubacteriumeligensgroup.id.14372	Weighted mode	7	-0.510946	0.29082	0.599928	0.339272	1.06084	0.129446	NA
ieu-a-989	Squamous cell lung cancer || id:ieu-a-989	genus..Ruminococcustorquesgroup.id.14377	MR Egger	8	0.307286	0.412782	1.35973	0.605461	3.05365	0.484742	NA
ieu-a-989	Squamous cell lung cancer || id:ieu-a-989	genus..Ruminococcustorquesgroup.id.14377	Weighted median	8	0.245848	0.164867	1.27871	0.925621	1.76648	0.135911	NA
ieu-a-989	Squamous cell lung cancer || id:ieu-a-989	genus..Ruminococcustorquesgroup.id.14377	Inverse variance weighted	8	0.292094	0.127286	1.33923	1.04354	1.71871	0.0217449	0.735712
ieu-a-989	Squamous cell lung cancer || id:ieu-a-989	genus..Ruminococcustorquesgroup.id.14377	Simple mode	8	0.21926	0.241932	1.24515	0.774973	2.0006	0.394909	NA
ieu-a-989	Squamous cell lung cancer || id:ieu-a-989	genus..Ruminococcustorquesgroup.id.14377	Weighted mode	8	0.222461	0.236259	1.24915	0.786151	1.98482	0.377749	NA
ieu-a-989	Squamous cell lung cancer || id:ieu-a-989	genus.Actinomyces.id.423	MR Egger	6	0.609241	0.261793	1.83903	1.1009	3.07208	0.0805004	NA
ieu-a-989	Squamous cell lung cancer || id:ieu-a-989	genus.Actinomyces.id.423	Weighted median	6	0.316514	0.12927	1.37233	1.06518	1.76806	0.0143461	NA
ieu-a-989	Squamous cell lung cancer || id:ieu-a-989	genus.Actinomyces.id.423	Inverse variance weighted	6	0.272189	0.0954141	1.31284	1.08891	1.58281	0.00433477	0.567855
ieu-a-989	Squamous cell lung cancer || id:ieu-a-989	genus.Actinomyces.id.423	Simple mode	6	0.328929	0.191428	1.38948	0.954783	2.02208	0.146385	NA
ieu-a-989	Squamous cell lung cancer || id:ieu-a-989	genus.Actinomyces.id.423	Weighted mode	6	0.336157	0.182891	1.39956	0.977938	2.00295	0.125467	NA
ieu-a-989	Squamous cell lung cancer || id:ieu-a-989	genus.Eggerthella.id.819	MR Egger	10	0.458149	0.323307	1.58115	0.839011	2.97972	0.194207	NA
ieu-a-989	Squamous cell lung cancer || id:ieu-a-989	genus.Eggerthella.id.819	Weighted median	10	0.162269	0.0889012	1.17618	0.988094	1.40006	0.0679606	NA
ieu-a-989	Squamous cell lung cancer || id:ieu-a-989	genus.Eggerthella.id.819	Inverse variance weighted	10	0.138866	0.0678955	1.14897	1.00581	1.31251	0.0408264	0.735712
ieu-a-989	Squamous cell lung cancer || id:ieu-a-989	genus.Eggerthella.id.819	Simple mode	10	0.184151	0.133818	1.2022	0.924843	1.56273	0.20205	NA
ieu-a-989	Squamous cell lung cancer || id:ieu-a-989	genus.Eggerthella.id.819	Weighted mode	10	0.186152	0.144155	1.20461	0.908108	1.59791	0.228766	NA
ieu-a-989	Squamous cell lung cancer || id:ieu-a-989	phylum.Cyanobacteria.id.1500	MR Egger	8	-0.39737	0.308325	0.672085	0.367259	1.22992	0.244925	NA
ieu-a-989	Squamous cell lung cancer || id:ieu-a-989	phylum.Cyanobacteria.id.1500	Weighted median	8	-0.236515	0.112002	0.789374	0.63379	0.983153	0.0347121	NA
ieu-a-989	Squamous cell lung cancer || id:ieu-a-989	phylum.Cyanobacteria.id.1500	Inverse variance weighted	8	-0.176321	0.0868268	0.838349	0.707158	0.993879	0.0422837	0.301522
ieu-a-989	Squamous cell lung cancer || id:ieu-a-989	phylum.Cyanobacteria.id.1500	Simple mode	8	-0.248032	0.158103	0.780335	0.572402	1.0638	0.160683	NA
ieu-a-989	Squamous cell lung cancer || id:ieu-a-989	phylum.Cyanobacteria.id.1500	Weighted mode	8	-0.245556	0.148365	0.782269	0.584879	1.04628	0.141881	NA
ieu-a-967	Squamous cell lung cancer || id:ieu-a-967	genus.Flavonifractor.id.2059	MR Egger	5	0.348401	1.22903	1.4168	0.127391	15.7572	0.795249	NA
ieu-a-967	Squamous cell lung cancer || id:ieu-a-967	genus.Flavonifractor.id.2059	Weighted median	5	0.537037	0.250195	1.71093	1.04776	2.79385	0.0318355	NA
ieu-a-967	Squamous cell lung cancer || id:ieu-a-967	genus.Flavonifractor.id.2059	Inverse variance weighted	5	0.544902	0.243555	1.72444	1.06987	2.7795	0.0252677	0.662015
ieu-a-967	Squamous cell lung cancer || id:ieu-a-967	genus.Flavonifractor.id.2059	Simple mode	5	0.6182	0.348088	1.85558	0.937956	3.67095	0.150386	NA
ieu-a-967	Squamous cell lung cancer || id:ieu-a-967	genus.Flavonifractor.id.2059	Weighted mode	5	0.634232	0.307987	1.88557	1.03105	3.44832	0.108541	NA
ieu-a-967	Squamous cell lung cancer || id:ieu-a-967	genus.LachnospiraceaeNK4A136group.id.11319	MR Egger	13	-0.00418746	0.263906	0.995821	0.593663	1.67041	0.987624	NA
ieu-a-967	Squamous cell lung cancer || id:ieu-a-967	genus.LachnospiraceaeNK4A136group.id.11319	Weighted median	13	-0.195112	0.182681	0.822743	0.575125	1.17697	0.2855	NA
ieu-a-967	Squamous cell lung cancer || id:ieu-a-967	genus.LachnospiraceaeNK4A136group.id.11319	Inverse variance weighted	13	-0.28359	0.131058	0.753076	0.582478	0.973639	0.0304767	0.665407
ieu-a-967	Squamous cell lung cancer || id:ieu-a-967	genus.LachnospiraceaeNK4A136group.id.11319	Simple mode	13	-0.229139	0.269875	0.795218	0.468558	1.34961	0.412469	NA
ieu-a-967	Squamous cell lung cancer || id:ieu-a-967	genus.LachnospiraceaeNK4A136group.id.11319	Weighted mode	13	-0.185309	0.222992	0.830848	0.53667	1.28628	0.422195	NA
ieu-a-967	Squamous cell lung cancer || id:ieu-a-967	genus.Peptococcus.id.2037	MR Egger	12	0.169441	0.365018	1.18464	0.579265	2.42269	0.652446	NA
ieu-a-967	Squamous cell lung cancer || id:ieu-a-967	genus.Peptococcus.id.2037	Weighted median	12	0.203397	0.122428	1.22556	0.964098	1.55793	0.0966414	NA
ieu-a-967	Squamous cell lung cancer || id:ieu-a-967	genus.Peptococcus.id.2037	Inverse variance weighted	12	0.218992	0.0893901	1.24482	1.04476	1.48319	0.0142915	0.624064
ieu-a-967	Squamous cell lung cancer || id:ieu-a-967	genus.Peptococcus.id.2037	Simple mode	12	0.308083	0.217675	1.36081	0.888198	2.08491	0.184653	NA
ieu-a-967	Squamous cell lung cancer || id:ieu-a-967	genus.Peptococcus.id.2037	Weighted mode	12	0.268575	0.203215	1.3081	0.878336	1.94814	0.213119	NA
ieu-a-967	Squamous cell lung cancer || id:ieu-a-967	genus.Ruminiclostridium6.id.11356	MR Egger	14	-0.301259	0.286648	0.739886	0.421857	1.29767	0.313977	NA
ieu-a-967	Squamous cell lung cancer || id:ieu-a-967	genus.Ruminiclostridium6.id.11356	Weighted median	14	-0.243701	0.154827	0.783722	0.578589	1.06158	0.115482	NA
ieu-a-967	Squamous cell lung cancer || id:ieu-a-967	genus.Ruminiclostridium6.id.11356	Inverse variance weighted	14	-0.231073	0.116813	0.793681	0.631267	0.997882	0.0479115	0.827065
ieu-a-967	Squamous cell lung cancer || id:ieu-a-967	genus.Ruminiclostridium6.id.11356	Simple mode	14	-0.223182	0.246898	0.799969	0.493071	1.29789	0.38247	NA
ieu-a-967	Squamous cell lung cancer || id:ieu-a-967	genus.Ruminiclostridium6.id.11356	Weighted mode	14	-0.228023	0.213974	0.796106	0.523399	1.2109	0.30597	NA
ieu-a-988	Small cell lung carcinoma || id:ieu-a-988	family.Actinomycetaceae.id.421	MR Egger	4	0.939	0.516266	2.55742	0.929711	7.03489	0.210557	NA
ieu-a-988	Small cell lung carcinoma || id:ieu-a-988	family.Actinomycetaceae.id.421	Weighted median	4	0.578358	0.22141	1.78311	1.15534	2.75198	0.00899726	NA
ieu-a-988	Small cell lung carcinoma || id:ieu-a-988	family.Actinomycetaceae.id.421	Inverse variance weighted	4	0.464622	0.212718	1.59141	1.04885	2.41464	0.0289464	0.506562
ieu-a-988	Small cell lung carcinoma || id:ieu-a-988	family.Actinomycetaceae.id.421	Simple mode	4	0.71687	0.401291	2.04801	0.932711	4.49695	0.172007	NA
ieu-a-988	Small cell lung carcinoma || id:ieu-a-988	family.Actinomycetaceae.id.421	Weighted mode	4	0.721999	0.388686	2.05854	0.960958	4.40977	0.160221	NA
ieu-a-988	Small cell lung carcinoma || id:ieu-a-988	genus.Anaerofilum.id.2053	MR Egger	11	0.142027	0.507799	1.15261	0.426024	3.11838	0.786036	NA
ieu-a-988	Small cell lung carcinoma || id:ieu-a-988	genus.Anaerofilum.id.2053	Weighted median	11	0.287032	0.129825	1.33247	1.03311	1.71856	0.0270415	NA
ieu-a-988	Small cell lung carcinoma || id:ieu-a-988	genus.Anaerofilum.id.2053	Inverse variance weighted	11	0.221175	0.096673	1.24754	1.0322	1.5078	0.0221451	0.667613
ieu-a-988	Small cell lung carcinoma || id:ieu-a-988	genus.Anaerofilum.id.2053	Simple mode	11	0.364053	0.22947	1.43915	0.917862	2.2565	0.143711	NA
ieu-a-988	Small cell lung carcinoma || id:ieu-a-988	genus.Anaerofilum.id.2053	Weighted mode	11	0.354101	0.248426	1.4249	0.875627	2.31872	0.184506	NA
ieu-a-988	Small cell lung carcinoma || id:ieu-a-988	genus.Ruminiclostridium6.id.11356	MR Egger	12	0.290706	0.424696	1.33737	0.58176	3.0744	0.509209	NA
ieu-a-988	Small cell lung carcinoma || id:ieu-a-988	genus.Ruminiclostridium6.id.11356	Weighted median	12	0.250353	0.19513	1.28448	0.876252	1.88289	0.19949	NA
ieu-a-988	Small cell lung carcinoma || id:ieu-a-988	genus.Ruminiclostridium6.id.11356	Inverse variance weighted	12	0.309635	0.148209	1.36293	1.01933	1.82234	0.0366911	0.535153
ieu-a-988	Small cell lung carcinoma || id:ieu-a-988	genus.Ruminiclostridium6.id.11356	Simple mode	12	0.223476	0.329681	1.25042	0.655275	2.38608	0.51187	NA
ieu-a-988	Small cell lung carcinoma || id:ieu-a-988	genus.Ruminiclostridium6.id.11356	Weighted mode	12	0.205958	0.313746	1.2287	0.664325	2.27254	0.52503	NA
ieu-a-988	Small cell lung carcinoma || id:ieu-a-988	order.Actinomycetales.id.420	MR Egger	4	0.93981	0.517691	2.5595	0.92787	7.06028	0.211121	NA
ieu-a-988	Small cell lung carcinoma || id:ieu-a-988	order.Actinomycetales.id.420	Weighted median	4	0.463485	0.243225	1.5896	0.986852	2.56051	0.0567042	NA
ieu-a-988	Small cell lung carcinoma || id:ieu-a-988	order.Actinomycetales.id.420	Inverse variance weighted	4	0.46514	0.21311	1.59224	1.04859	2.41775	0.0290633	0.571608
ieu-a-988	Small cell lung carcinoma || id:ieu-a-988	order.Actinomycetales.id.420	Simple mode	4	0.718159	0.382751	2.05065	0.968475	4.34207	0.157268	NA
ieu-a-988	Small cell lung carcinoma || id:ieu-a-988	order.Actinomycetales.id.420	Weighted mode	4	0.718159	0.388189	2.05065	0.958206	4.3886	0.161421	NA
finn-b-C3_SCLC	Small cell lung cancer || id:finn-b-C3_SCLC	family.Christensenellaceae.id.1866	MR Egger	11	-0.954126	1.05386	0.385149	0.0488163	3.03873	0.388867	NA
finn-b-C3_SCLC	Small cell lung cancer || id:finn-b-C3_SCLC	family.Christensenellaceae.id.1866	Weighted median	11	-0.963566	0.672335	0.38153	0.102147	1.42505	0.151811	NA
finn-b-C3_SCLC	Small cell lung cancer || id:finn-b-C3_SCLC	family.Christensenellaceae.id.1866	Inverse variance weighted	11	-1.60547	0.530732	0.200795	0.0709554	0.568227	0.00248626	0.0870192
finn-b-C3_SCLC	Small cell lung cancer || id:finn-b-C3_SCLC	family.Christensenellaceae.id.1866	Simple mode	11	-1.05779	0.980277	0.347222	0.0508369	2.37157	0.305894	NA
finn-b-C3_SCLC	Small cell lung cancer || id:finn-b-C3_SCLC	family.Christensenellaceae.id.1866	Weighted mode	11	-1.00213	0.80656	0.367098	0.0755483	1.78377	0.242409	NA
finn-b-C3_SCLC	Small cell lung cancer || id:finn-b-C3_SCLC	family.Lachnospiraceae.id.1987	MR Egger	16	-1.07523	1.92846	0.341219	0.00778924	14.9476	0.58595	NA
finn-b-C3_SCLC	Small cell lung cancer || id:finn-b-C3_SCLC	family.Lachnospiraceae.id.1987	Weighted median	16	-1.44113	0.759317	0.236661	0.0534297	1.04826	0.0577058	NA
finn-b-C3_SCLC	Small cell lung cancer || id:finn-b-C3_SCLC	family.Lachnospiraceae.id.1987	Inverse variance weighted	16	-1.14308	0.555988	0.318837	0.107226	0.948057	0.0397885	0.696299
finn-b-C3_SCLC	Small cell lung cancer || id:finn-b-C3_SCLC	family.Lachnospiraceae.id.1987	Simple mode	16	-1.72172	1.38864	0.178758	0.0117552	2.71832	0.234074	NA
finn-b-C3_SCLC	Small cell lung cancer || id:finn-b-C3_SCLC	family.Lachnospiraceae.id.1987	Weighted mode	16	-1.56421	1.19128	0.209254	0.0202599	2.16127	0.2089	NA
finn-b-C3_SCLC	Small cell lung cancer || id:finn-b-C3_SCLC	genus..Eubacteriumoxidoreducensgroup.id.11339	MR Egger	5	0.795741	1.94934	2.21608	0.0485591	101.135	0.710507	NA
finn-b-C3_SCLC	Small cell lung cancer || id:finn-b-C3_SCLC	genus..Eubacteriumoxidoreducensgroup.id.11339	Weighted median	5	1.31099	0.619237	3.70986	1.10218	12.4871	0.0342506	NA
finn-b-C3_SCLC	Small cell lung cancer || id:finn-b-C3_SCLC	genus..Eubacteriumoxidoreducensgroup.id.11339	Inverse variance weighted	5	1.22118	0.523805	3.3912	1.21474	9.46728	0.0197336	0.646274
finn-b-C3_SCLC	Small cell lung cancer || id:finn-b-C3_SCLC	genus..Eubacteriumoxidoreducensgroup.id.11339	Simple mode	5	1.37554	0.854192	3.9572	0.741798	21.1102	0.182612	NA
finn-b-C3_SCLC	Small cell lung cancer || id:finn-b-C3_SCLC	genus..Eubacteriumoxidoreducensgroup.id.11339	Weighted mode	5	1.37554	0.84166	3.9572	0.760245	20.5979	0.177531	NA
finn-b-C3_SCLC	Small cell lung cancer || id:finn-b-C3_SCLC	genus.Barnesiella.id.944	MR Egger	13	-2.5587	2.53421	0.0774055	0.000539023	11.1157	0.334351	NA
finn-b-C3_SCLC	Small cell lung cancer || id:finn-b-C3_SCLC	genus.Barnesiella.id.944	Weighted median	13	-1.21152	0.754895	0.297745	0.0678056	1.30745	0.10852	NA
finn-b-C3_SCLC	Small cell lung cancer || id:finn-b-C3_SCLC	genus.Barnesiella.id.944	Inverse variance weighted	13	-1.56841	0.602133	0.208376	0.0640178	0.678256	0.00919389	0.486206
finn-b-C3_SCLC	Small cell lung cancer || id:finn-b-C3_SCLC	genus.Barnesiella.id.944	Simple mode	13	-1.42567	1.23735	0.240347	0.0212612	2.717	0.271677	NA
finn-b-C3_SCLC	Small cell lung cancer || id:finn-b-C3_SCLC	genus.Barnesiella.id.944	Weighted mode	13	-1.31221	1.1829	0.269224	0.0264979	2.73537	0.289029	NA
finn-b-C3_SCLC	Small cell lung cancer || id:finn-b-C3_SCLC	genus.Bilophila.id.3170	MR Egger	13	1.48114	3.0572	4.39795	0.0109879	1760.31	0.63755	NA
finn-b-C3_SCLC	Small cell lung cancer || id:finn-b-C3_SCLC	genus.Bilophila.id.3170	Weighted median	13	0.853519	0.761874	2.34789	0.527422	10.452	0.262591	NA
finn-b-C3_SCLC	Small cell lung cancer || id:finn-b-C3_SCLC	genus.Bilophila.id.3170	Inverse variance weighted	13	1.26612	0.594362	3.54705	1.10646	11.371	0.0331543	0.813234
finn-b-C3_SCLC	Small cell lung cancer || id:finn-b-C3_SCLC	genus.Bilophila.id.3170	Simple mode	13	0.453507	1.27142	1.57382	0.130228	19.0199	0.727514	NA
finn-b-C3_SCLC	Small cell lung cancer || id:finn-b-C3_SCLC	genus.Bilophila.id.3170	Weighted mode	13	0.315585	1.23172	1.37106	0.12263	15.3292	0.802124	NA
finn-b-C3_SCLC	Small cell lung cancer || id:finn-b-C3_SCLC	genus.Butyricimonas.id.945	MR Egger	13	-0.0952336	1.7514	0.90916	0.0293641	28.1491	0.957611	NA
finn-b-C3_SCLC	Small cell lung cancer || id:finn-b-C3_SCLC	genus.Butyricimonas.id.945	Weighted median	13	-0.78016	0.636036	0.458333	0.131758	1.59436	0.219975	NA
finn-b-C3_SCLC	Small cell lung cancer || id:finn-b-C3_SCLC	genus.Butyricimonas.id.945	Inverse variance weighted	13	-0.978284	0.491028	0.375956	0.143604	0.984257	0.0463363	0.813234
finn-b-C3_SCLC	Small cell lung cancer || id:finn-b-C3_SCLC	genus.Butyricimonas.id.945	Simple mode	13	-0.699913	1.00267	0.496628	0.0695894	3.54421	0.498449	NA
finn-b-C3_SCLC	Small cell lung cancer || id:finn-b-C3_SCLC	genus.Butyricimonas.id.945	Weighted mode	13	-0.724159	0.952356	0.484732	0.0749618	3.13447	0.461703	NA
finn-b-C3_SCLC	Small cell lung cancer || id:finn-b-C3_SCLC	genus.Intestinibacter.id.11345	MR Egger	15	2.4701	1.49216	11.8236	0.63474	220.243	0.121774	NA
finn-b-C3_SCLC	Small cell lung cancer || id:finn-b-C3_SCLC	genus.Intestinibacter.id.11345	Weighted median	15	0.785962	0.678843	2.19452	0.58009	8.30199	0.246948	NA
finn-b-C3_SCLC	Small cell lung cancer || id:finn-b-C3_SCLC	genus.Intestinibacter.id.11345	Inverse variance weighted	15	1.16663	0.459583	3.21115	1.30453	7.90434	0.0111345	0.486206
finn-b-C3_SCLC	Small cell lung cancer || id:finn-b-C3_SCLC	genus.Intestinibacter.id.11345	Simple mode	15	0.315817	1.23951	1.37138	0.120799	15.5686	0.802589	NA
finn-b-C3_SCLC	Small cell lung cancer || id:finn-b-C3_SCLC	genus.Intestinibacter.id.11345	Weighted mode	15	0.315817	1.18932	1.37138	0.133288	14.1099	0.79446	NA

## Sheet: table S2
id.exposure	id.outcome	outcome	exposure	method	nsnp	b	se	pval	lo_ci	up_ci	or	or_lci95	or_uci95
ieu-a-965	ebi-a-GCST90016921	Gut microbiota abundance (class Mollicutes id.3920) || id:ebi-a-GCST90016921	|| id:ieu-a-965	MR Egger	9	-0.0285916	0.107813	0.798499	-0.239906	0.182723	0.971813	0.786702	1.20048
ieu-a-965	ebi-a-GCST90016921	Gut microbiota abundance (class Mollicutes id.3920) || id:ebi-a-GCST90016921	|| id:ieu-a-965	Weighted median	9	-0.00243521	0.0356195	0.945493	-0.0722493	0.0673789	0.997568	0.930299	1.0697
ieu-a-965	ebi-a-GCST90016921	Gut microbiota abundance (class Mollicutes id.3920) || id:ebi-a-GCST90016921	|| id:ieu-a-965	Inverse variance weighted	9	0.00979773	0.0249729	0.694812	-0.0391492	0.0587447	1.00985	0.961607	1.0605
ieu-a-965	ebi-a-GCST90016921	Gut microbiota abundance (class Mollicutes id.3920) || id:ebi-a-GCST90016921	|| id:ieu-a-965	Simple mode	9	-0.00392114	0.0565842	0.946454	-0.114826	0.106984	0.996087	0.891521	1.11292
ieu-a-965	ebi-a-GCST90016921	Gut microbiota abundance (class Mollicutes id.3920) || id:ebi-a-GCST90016921	|| id:ieu-a-965	Weighted mode	9	-0.00290867	0.0439397	0.948845	-0.0890304	0.0832131	0.997096	0.914818	1.08677
ieu-a-965	ebi-a-GCST90016934	Gut microbiota abundance (family Defluviitaleaceae id.1924) || id:ebi-a-GCST90016934	|| id:ieu-a-965	MR Egger	9	-0.0305784	0.130898	0.821977	-0.287139	0.225982	0.969884	0.750407	1.25355
ieu-a-965	ebi-a-GCST90016934	Gut microbiota abundance (family Defluviitaleaceae id.1924) || id:ebi-a-GCST90016934	|| id:ieu-a-965	Weighted median	9	-0.0364829	0.0395723	0.356564	-0.114045	0.0410787	0.964175	0.892218	1.04193
ieu-a-965	ebi-a-GCST90016934	Gut microbiota abundance (family Defluviitaleaceae id.1924) || id:ebi-a-GCST90016934	|| id:ieu-a-965	Inverse variance weighted	9	-0.0247274	0.0294821	0.401622	-0.0825122	0.0330574	0.975576	0.9208	1.03361
ieu-a-965	ebi-a-GCST90016934	Gut microbiota abundance (family Defluviitaleaceae id.1924) || id:ebi-a-GCST90016934	|| id:ieu-a-965	Simple mode	9	-0.0420653	0.062494	0.519845	-0.164553	0.080423	0.958807	0.848272	1.08375
ieu-a-965	ebi-a-GCST90016934	Gut microbiota abundance (family Defluviitaleaceae id.1924) || id:ebi-a-GCST90016934	|| id:ieu-a-965	Weighted mode	9	-0.036538	0.0469387	0.458725	-0.128538	0.0554619	0.964121	0.87938	1.05703
ieu-a-965	ebi-a-GCST90016945	Gut microbiota abundance (family Peptococcaceae id.2024) || id:ebi-a-GCST90016945	|| id:ieu-a-965	MR Egger	9	0.294991	0.113357	0.0353056	0.0728116	0.51717	1.34311	1.07553	1.67727
ieu-a-965	ebi-a-GCST90016945	Gut microbiota abundance (family Peptococcaceae id.2024) || id:ebi-a-GCST90016945	|| id:ieu-a-965	Weighted median	9	0.0285709	0.0365178	0.433989	-0.0430039	0.100146	1.02898	0.957908	1.10533
ieu-a-965	ebi-a-GCST90016945	Gut microbiota abundance (family Peptococcaceae id.2024) || id:ebi-a-GCST90016945	|| id:ieu-a-965	Inverse variance weighted	9	0.028922	0.0345386	0.402378	-0.0387737	0.0966177	1.02934	0.961968	1.10144
ieu-a-965	ebi-a-GCST90016945	Gut microbiota abundance (family Peptococcaceae id.2024) || id:ebi-a-GCST90016945	|| id:ieu-a-965	Simple mode	9	-0.0420278	0.0586089	0.493721	-0.156901	0.0728457	0.958843	0.854788	1.07556
ieu-a-965	ebi-a-GCST90016945	Gut microbiota abundance (family Peptococcaceae id.2024) || id:ebi-a-GCST90016945	|| id:ieu-a-965	Weighted mode	9	0.0231284	0.0420746	0.597532	-0.0593378	0.105595	1.0234	0.942388	1.11137
ieu-a-965	ebi-a-GCST90016967	Gut microbiota abundance (genus Anaerotruncus id.2054) || id:ebi-a-GCST90016967	|| id:ieu-a-965	MR Egger	9	0.017911	0.0978622	0.859968	-0.173899	0.209721	1.01807	0.840382	1.23333
ieu-a-965	ebi-a-GCST90016967	Gut microbiota abundance (genus Anaerotruncus id.2054) || id:ebi-a-GCST90016967	|| id:ieu-a-965	Weighted median	9	0.00120954	0.0292187	0.96698	-0.056059	0.0584781	1.00121	0.945483	1.06022
ieu-a-965	ebi-a-GCST90016967	Gut microbiota abundance (genus Anaerotruncus id.2054) || id:ebi-a-GCST90016967	|| id:ieu-a-965	Inverse variance weighted	9	0.0196504	0.0219552	0.370773	-0.0233817	0.0626826	1.01984	0.97689	1.06469
ieu-a-965	ebi-a-GCST90016967	Gut microbiota abundance (genus Anaerotruncus id.2054) || id:ebi-a-GCST90016967	|| id:ieu-a-965	Simple mode	9	-0.034437	0.0514689	0.522279	-0.135316	0.0664421	0.966149	0.87344	1.0687
ieu-a-965	ebi-a-GCST90016967	Gut microbiota abundance (genus Anaerotruncus id.2054) || id:ebi-a-GCST90016967	|| id:ieu-a-965	Weighted mode	9	-0.0185124	0.0403316	0.658444	-0.0975623	0.0605375	0.981658	0.907046	1.06241
ieu-a-965	ebi-a-GCST90016981	Gut microbiota abundance (genus Collinsella id.815) || id:ebi-a-GCST90016981	|| id:ieu-a-965	MR Egger	9	-0.140255	0.0928786	0.174766	-0.322298	0.0417867	0.869136	0.724483	1.04267
ieu-a-965	ebi-a-GCST90016981	Gut microbiota abundance (genus Collinsella id.815) || id:ebi-a-GCST90016981	|| id:ieu-a-965	Weighted median	9	-0.00774375	0.0287203	0.787448	-0.0640356	0.0485481	0.992286	0.937972	1.04975
ieu-a-965	ebi-a-GCST90016981	Gut microbiota abundance (genus Collinsella id.815) || id:ebi-a-GCST90016981	|| id:ieu-a-965	Inverse variance weighted	9	-0.00944877	0.0223597	0.672602	-0.0532738	0.0343763	0.990596	0.94812	1.03497
ieu-a-965	ebi-a-GCST90016981	Gut microbiota abundance (genus Collinsella id.815) || id:ebi-a-GCST90016981	|| id:ieu-a-965	Simple mode	9	-0.00205628	0.0474058	0.966465	-0.0949717	0.0908591	0.997946	0.909399	1.09511
ieu-a-965	ebi-a-GCST90016981	Gut microbiota abundance (genus Collinsella id.815) || id:ebi-a-GCST90016981	|| id:ieu-a-965	Weighted mode	9	-0.00205628	0.0373645	0.957462	-0.0752907	0.0711782	0.997946	0.927474	1.07377
ieu-a-965	ebi-a-GCST90017000	Gut microbiota abundance (genus Eubacterium hallii group id.11338) || id:ebi-a-GCST90017000	|| id:ieu-a-965	MR Egger	9	0.0560096	0.0968321	0.581105	-0.133781	0.2458	1.05761	0.874781	1.27864
ieu-a-965	ebi-a-GCST90017000	Gut microbiota abundance (genus Eubacterium hallii group id.11338) || id:ebi-a-GCST90017000	|| id:ieu-a-965	Weighted median	9	-0.0382911	0.0279948	0.171377	-0.0931608	0.0165787	0.962433	0.911047	1.01672
ieu-a-965	ebi-a-GCST90017000	Gut microbiota abundance (genus Eubacterium hallii group id.11338) || id:ebi-a-GCST90017000	|| id:ieu-a-965	Inverse variance weighted	9	-0.0311183	0.0230001	0.176068	-0.0761986	0.0139619	0.969361	0.926632	1.01406
ieu-a-965	ebi-a-GCST90017000	Gut microbiota abundance (genus Eubacterium hallii group id.11338) || id:ebi-a-GCST90017000	|| id:ieu-a-965	Simple mode	9	-0.0527146	0.0462254	0.287115	-0.143317	0.0378872	0.948651	0.86648	1.03861
ieu-a-965	ebi-a-GCST90017000	Gut microbiota abundance (genus Eubacterium hallii group id.11338) || id:ebi-a-GCST90017000	|| id:ieu-a-965	Weighted mode	9	-0.0292661	0.0365145	0.445998	-0.100835	0.0423024	0.971158	0.904083	1.04321
ieu-a-965	ebi-a-GCST90017012	Gut microbiota abundance (genus Gordonibacter id.821) || id:ebi-a-GCST90017012	|| id:ieu-a-965	MR Egger	9	-0.0232192	0.18087	0.901463	-0.377725	0.331286	0.977048	0.685419	1.39276
ieu-a-965	ebi-a-GCST90017012	Gut microbiota abundance (genus Gordonibacter id.821) || id:ebi-a-GCST90017012	|| id:ieu-a-965	Weighted median	9	-0.0228286	0.054532	0.675488	-0.129711	0.0840541	0.97743	0.878349	1.08769
ieu-a-965	ebi-a-GCST90017012	Gut microbiota abundance (genus Gordonibacter id.821) || id:ebi-a-GCST90017012	|| id:ieu-a-965	Inverse variance weighted	9	-0.0104658	0.043497	0.809858	-0.0957198	0.0747883	0.989589	0.908719	1.07766
ieu-a-965	ebi-a-GCST90017012	Gut microbiota abundance (genus Gordonibacter id.821) || id:ebi-a-GCST90017012	|| id:ieu-a-965	Simple mode	9	-0.0558913	0.0815536	0.5125	-0.215736	0.103954	0.945642	0.805948	1.10955
ieu-a-965	ebi-a-GCST90017012	Gut microbiota abundance (genus Gordonibacter id.821) || id:ebi-a-GCST90017012	|| id:ieu-a-965	Weighted mode	9	-0.0396058	0.0695881	0.584878	-0.175998	0.0967869	0.961168	0.838619	1.10163
ieu-a-965	ebi-a-GCST90017014	Gut microbiota abundance (genus Holdemanella id.11393) || id:ebi-a-GCST90017014	|| id:ieu-a-965	MR Egger	9	-0.00630238	0.130904	0.962946	-0.262875	0.25027	0.993717	0.768838	1.28437
ieu-a-965	ebi-a-GCST90017014	Gut microbiota abundance (genus Holdemanella id.11393) || id:ebi-a-GCST90017014	|| id:ieu-a-965	Weighted median	9	0.012688	0.0395651	0.748449	-0.0648596	0.0902355	1.01277	0.937199	1.09443
ieu-a-965	ebi-a-GCST90017014	Gut microbiota abundance (genus Holdemanella id.11393) || id:ebi-a-GCST90017014	|| id:ieu-a-965	Inverse variance weighted	9	0.022376	0.0303809	0.461416	-0.0371705	0.0819226	1.02263	0.963512	1.08537
ieu-a-965	ebi-a-GCST90017014	Gut microbiota abundance (genus Holdemanella id.11393) || id:ebi-a-GCST90017014	|| id:ieu-a-965	Simple mode	9	0.00220356	0.0597627	0.971491	-0.114931	0.119338	1.00221	0.891427	1.12675
ieu-a-965	ebi-a-GCST90017014	Gut microbiota abundance (genus Holdemanella id.11393) || id:ebi-a-GCST90017014	|| id:ieu-a-965	Weighted mode	9	0.00331339	0.0481563	0.946834	-0.0910729	0.0976997	1.00332	0.912951	1.10263
ieu-a-965	ebi-a-GCST90017117	Gut microbiota abundance (phylum Tenericutes id.3919) || id:ebi-a-GCST90017117	|| id:ieu-a-965	MR Egger	9	-0.0285916	0.107813	0.798499	-0.239906	0.182723	0.971813	0.786702	1.20048
ieu-a-965	ebi-a-GCST90017117	Gut microbiota abundance (phylum Tenericutes id.3919) || id:ebi-a-GCST90017117	|| id:ieu-a-965	Weighted median	9	-0.00243521	0.0337456	0.942472	-0.0685766	0.0637062	0.997568	0.933722	1.06578
ieu-a-965	ebi-a-GCST90017117	Gut microbiota abundance (phylum Tenericutes id.3919) || id:ebi-a-GCST90017117	|| id:ieu-a-965	Inverse variance weighted	9	0.00979773	0.0249729	0.694812	-0.0391492	0.0587447	1.00985	0.961607	1.0605
ieu-a-965	ebi-a-GCST90017117	Gut microbiota abundance (phylum Tenericutes id.3919) || id:ebi-a-GCST90017117	|| id:ieu-a-965	Simple mode	9	-0.00392114	0.0539354	0.943829	-0.109635	0.101792	0.996087	0.896162	1.10715
ieu-a-965	ebi-a-GCST90017117	Gut microbiota abundance (phylum Tenericutes id.3919) || id:ebi-a-GCST90017117	|| id:ieu-a-965	Weighted mode	9	-0.00290867	0.0445566	0.949553	-0.0902396	0.0844223	0.997096	0.913712	1.08809
ieu-a-967	ebi-a-GCST90017010	Gut microbiota abundance (genus Flavonifractor id.2059) || id:ebi-a-GCST90017010	|| id:ieu-a-967	MR Egger	9	0.00806031	0.0896049	0.930844	-0.167565	0.183686	1.00809	0.845721	1.20164
ieu-a-967	ebi-a-GCST90017010	Gut microbiota abundance (genus Flavonifractor id.2059) || id:ebi-a-GCST90017010	|| id:ieu-a-967	Weighted median	9	-0.00183646	0.0342519	0.957241	-0.0689701	0.0652972	0.998165	0.933355	1.06748
ieu-a-967	ebi-a-GCST90017010	Gut microbiota abundance (genus Flavonifractor id.2059) || id:ebi-a-GCST90017010	|| id:ieu-a-967	Inverse variance weighted	9	0.0156268	0.0270446	0.563389	-0.0373806	0.0686342	1.01575	0.963309	1.07104
ieu-a-967	ebi-a-GCST90017010	Gut microbiota abundance (genus Flavonifractor id.2059) || id:ebi-a-GCST90017010	|| id:ieu-a-967	Simple mode	9	-0.000996114	0.0483705	0.984074	-0.0958023	0.0938101	0.999004	0.908644	1.09835
ieu-a-967	ebi-a-GCST90017010	Gut microbiota abundance (genus Flavonifractor id.2059) || id:ebi-a-GCST90017010	|| id:ieu-a-967	Weighted mode	9	-0.00258368	0.0410631	0.951374	-0.0830673	0.0779	0.99742	0.920289	1.08101
ieu-a-967	ebi-a-GCST90017024	Gut microbiota abundance (genus Lachnospiraceae NK4A136 group id.11319) || id:ebi-a-GCST90017024	|| id:ieu-a-967	MR Egger	9	0.0201104	0.0710816	0.785422	-0.11921	0.15943	1.02031	0.887622	1.17284
ieu-a-967	ebi-a-GCST90017024	Gut microbiota abundance (genus Lachnospiraceae NK4A136 group id.11319) || id:ebi-a-GCST90017024	|| id:ieu-a-967	Weighted median	9	-0.00892191	0.0291274	0.759371	-0.0660116	0.0481678	0.991118	0.93612	1.04935
ieu-a-967	ebi-a-GCST90017024	Gut microbiota abundance (genus Lachnospiraceae NK4A136 group id.11319) || id:ebi-a-GCST90017024	|| id:ieu-a-967	Inverse variance weighted	9	0.0195785	0.0214384	0.361113	-0.0224407	0.0615978	1.01977	0.977809	1.06353
ieu-a-967	ebi-a-GCST90017024	Gut microbiota abundance (genus Lachnospiraceae NK4A136 group id.11319) || id:ebi-a-GCST90017024	|| id:ieu-a-967	Simple mode	9	-0.0215748	0.0524789	0.691781	-0.124433	0.0812838	0.978656	0.882997	1.08468
ieu-a-967	ebi-a-GCST90017024	Gut microbiota abundance (genus Lachnospiraceae NK4A136 group id.11319) || id:ebi-a-GCST90017024	|| id:ieu-a-967	Weighted mode	9	-0.0176683	0.0390628	0.663063	-0.0942313	0.0588948	0.982487	0.910072	1.06066
ieu-a-967	ebi-a-GCST90017042	Gut microbiota abundance (genus Peptococcus id.2037) || id:ebi-a-GCST90017042	|| id:ieu-a-967	MR Egger	9	-0.0915443	0.12211	0.477876	-0.33088	0.147791	0.912521	0.718292	1.15927
ieu-a-967	ebi-a-GCST90017042	Gut microbiota abundance (genus Peptococcus id.2037) || id:ebi-a-GCST90017042	|| id:ieu-a-967	Weighted median	9	-0.0113187	0.0483414	0.814875	-0.106068	0.0834304	0.988745	0.899364	1.08701
ieu-a-967	ebi-a-GCST90017042	Gut microbiota abundance (genus Peptococcus id.2037) || id:ebi-a-GCST90017042	|| id:ieu-a-967	Inverse variance weighted	9	0.00252219	0.0368984	0.945503	-0.0697987	0.0748431	1.00253	0.932581	1.07772
ieu-a-967	ebi-a-GCST90017042	Gut microbiota abundance (genus Peptococcus id.2037) || id:ebi-a-GCST90017042	|| id:ieu-a-967	Simple mode	9	0.0271009	0.0776834	0.736196	-0.125159	0.17936	1.02747	0.882357	1.19645
ieu-a-967	ebi-a-GCST90017042	Gut microbiota abundance (genus Peptococcus id.2037) || id:ebi-a-GCST90017042	|| id:ieu-a-967	Weighted mode	9	-0.0194462	0.058803	0.749365	-0.1347	0.0958077	0.980742	0.873978	1.10055
ieu-a-967	ebi-a-GCST90017050	Gut microbiota abundance (genus Ruminiclostridium6 id.11356) || id:ebi-a-GCST90017050	|| id:ieu-a-967	MR Egger	9	0.0727052	0.0804085	0.395941	-0.0848953	0.230306	1.07541	0.918608	1.25898
ieu-a-967	ebi-a-GCST90017050	Gut microbiota abundance (genus Ruminiclostridium6 id.11356) || id:ebi-a-GCST90017050	|| id:ieu-a-967	Weighted median	9	0.0100555	0.0312561	0.747669	-0.0512065	0.0713175	1.01011	0.950082	1.07392
ieu-a-967	ebi-a-GCST90017050	Gut microbiota abundance (genus Ruminiclostridium6 id.11356) || id:ebi-a-GCST90017050	|| id:ieu-a-967	Inverse variance weighted	9	0.00362103	0.0242645	0.881371	-0.0439375	0.0511795	1.00363	0.957014	1.05251
ieu-a-967	ebi-a-GCST90017050	Gut microbiota abundance (genus Ruminiclostridium6 id.11356) || id:ebi-a-GCST90017050	|| id:ieu-a-967	Simple mode	9	0.0361715	0.0483963	0.476213	-0.0586852	0.131028	1.03683	0.943004	1.14
ieu-a-967	ebi-a-GCST90017050	Gut microbiota abundance (genus Ruminiclostridium6 id.11356) || id:ebi-a-GCST90017050	|| id:ieu-a-967	Weighted mode	9	0.0137575	0.0383065	0.728783	-0.0613232	0.0888382	1.01385	0.940519	1.0929
ieu-a-984	ebi-a-GCST90017014	Gut microbiota abundance (genus Holdemanella id.11393) || id:ebi-a-GCST90017014	|| id:ieu-a-984	MR Egger	30	-0.0663112	0.110435	0.553034	-0.282764	0.150142	0.93584	0.753697	1.162
ieu-a-984	ebi-a-GCST90017014	Gut microbiota abundance (genus Holdemanella id.11393) || id:ebi-a-GCST90017014	|| id:ieu-a-984	Weighted median	30	0.0458995	0.0437622	0.294252	-0.0398744	0.131673	1.04697	0.96091	1.14074
ieu-a-984	ebi-a-GCST90017014	Gut microbiota abundance (genus Holdemanella id.11393) || id:ebi-a-GCST90017014	|| id:ieu-a-984	Inverse variance weighted	30	0.0391784	0.0304898	0.198804	-0.0205817	0.0989385	1.03996	0.979629	1.104
ieu-a-984	ebi-a-GCST90017014	Gut microbiota abundance (genus Holdemanella id.11393) || id:ebi-a-GCST90017014	|| id:ieu-a-984	Simple mode	30	0.0859019	0.0944179	0.370425	-0.0991572	0.270961	1.0897	0.9056	1.31122
ieu-a-984	ebi-a-GCST90017014	Gut microbiota abundance (genus Holdemanella id.11393) || id:ebi-a-GCST90017014	|| id:ieu-a-984	Weighted mode	30	0.0931759	0.0688492	0.186405	-0.0417685	0.22812	1.09765	0.959092	1.25624
ieu-a-984	ebi-a-GCST90017045	Gut microbiota abundance (genus Prevotella9 id.11183) || id:ebi-a-GCST90017045	|| id:ieu-a-984	MR Egger	31	0.235589	0.0939392	0.0179941	0.0514682	0.41971	1.26565	1.05282	1.52152
ieu-a-984	ebi-a-GCST90017045	Gut microbiota abundance (genus Prevotella9 id.11183) || id:ebi-a-GCST90017045	|| id:ieu-a-984	Weighted median	31	0.0727121	0.0396792	0.0668769	-0.00505908	0.150483	1.07542	0.994954	1.1624
ieu-a-984	ebi-a-GCST90017045	Gut microbiota abundance (genus Prevotella9 id.11183) || id:ebi-a-GCST90017045	|| id:ieu-a-984	Inverse variance weighted	31	0.0485109	0.0263818	0.0659446	-0.00319747	0.100219	1.04971	0.996808	1.10541
ieu-a-984	ebi-a-GCST90017045	Gut microbiota abundance (genus Prevotella9 id.11183) || id:ebi-a-GCST90017045	|| id:ieu-a-984	Simple mode	31	0.0861198	0.068844	0.220624	-0.0488145	0.221054	1.08994	0.952358	1.24739
ieu-a-984	ebi-a-GCST90017045	Gut microbiota abundance (genus Prevotella9 id.11183) || id:ebi-a-GCST90017045	|| id:ieu-a-984	Weighted mode	31	0.0904676	0.0496903	0.0786526	-0.00692547	0.187861	1.09469	0.993098	1.20667
ieu-a-989	ebi-a-GCST90016959	Gut microbiota abundance (genus Actinomyces id.423) || id:ebi-a-GCST90016959	|| id:ieu-a-989	MR Egger	30	0.00660861	0.0846961	0.938361	-0.159396	0.172613	1.00663	0.852659	1.18841
ieu-a-989	ebi-a-GCST90016959	Gut microbiota abundance (genus Actinomyces id.423) || id:ebi-a-GCST90016959	|| id:ieu-a-989	Weighted median	30	0.00660125	0.0396735	0.86785	-0.0711587	0.0843612	1.00662	0.931314	1.08802
ieu-a-989	ebi-a-GCST90016959	Gut microbiota abundance (genus Actinomyces id.423) || id:ebi-a-GCST90016959	|| id:ieu-a-989	Inverse variance weighted	30	0.00542493	0.0271813	0.841807	-0.0478504	0.0587003	1.00544	0.953276	1.06046
ieu-a-989	ebi-a-GCST90016959	Gut microbiota abundance (genus Actinomyces id.423) || id:ebi-a-GCST90016959	|| id:ieu-a-989	Simple mode	30	-6.18264e-05	0.0690876	0.999292	-0.135474	0.13535	0.999938	0.873302	1.14494
ieu-a-989	ebi-a-GCST90016959	Gut microbiota abundance (genus Actinomyces id.423) || id:ebi-a-GCST90016959	|| id:ieu-a-989	Weighted mode	30	-6.18264e-05	0.0503416	0.999028	-0.0987313	0.0986077	0.999938	0.905986	1.10363
ieu-a-989	ebi-a-GCST90016990	Gut microbiota abundance (genus Eggerthella id.819) || id:ebi-a-GCST90016990	|| id:ieu-a-989	MR Egger	30	0.0636167	0.117755	0.5933	-0.167184	0.294417	1.06568	0.846044	1.34234
ieu-a-989	ebi-a-GCST90016990	Gut microbiota abundance (genus Eggerthella id.819) || id:ebi-a-GCST90016990	|| id:ieu-a-989	Weighted median	30	0.0141042	0.0515261	0.784293	-0.086887	0.115095	1.0142	0.916781	1.12198
ieu-a-989	ebi-a-GCST90016990	Gut microbiota abundance (genus Eggerthella id.819) || id:ebi-a-GCST90016990	|| id:ieu-a-989	Inverse variance weighted	30	0.00971213	0.0372022	0.794044	-0.0632043	0.0826285	1.00976	0.938752	1.08614
ieu-a-989	ebi-a-GCST90016990	Gut microbiota abundance (genus Eggerthella id.819) || id:ebi-a-GCST90016990	|| id:ieu-a-989	Simple mode	30	-0.00244584	0.0894837	0.978382	-0.177834	0.172942	0.997557	0.837081	1.1888
ieu-a-989	ebi-a-GCST90016990	Gut microbiota abundance (genus Eggerthella id.819) || id:ebi-a-GCST90016990	|| id:ieu-a-989	Weighted mode	30	0.0114619	0.0658483	0.863023	-0.117601	0.140525	1.01153	0.889051	1.15088
ieu-a-989	ebi-a-GCST90016998	Gut microbiota abundance (genus Eubacterium eligens group id.14372) || id:ebi-a-GCST90016998	|| id:ieu-a-989	MR Egger	30	0.0795087	0.0614059	0.205963	-0.0408467	0.199864	1.08276	0.959976	1.22124
ieu-a-989	ebi-a-GCST90016998	Gut microbiota abundance (genus Eubacterium eligens group id.14372) || id:ebi-a-GCST90016998	|| id:ieu-a-989	Weighted median	30	0.0118909	0.0287438	0.679103	-0.0444469	0.0682287	1.01196	0.956526	1.07061
ieu-a-989	ebi-a-GCST90016998	Gut microbiota abundance (genus Eubacterium eligens group id.14372) || id:ebi-a-GCST90016998	|| id:ieu-a-989	Inverse variance weighted	30	-0.0182043	0.0196166	0.353406	-0.0566528	0.0202443	0.98196	0.944922	1.02045
ieu-a-989	ebi-a-GCST90016998	Gut microbiota abundance (genus Eubacterium eligens group id.14372) || id:ebi-a-GCST90016998	|| id:ieu-a-989	Simple mode	30	-0.0444247	0.0505316	0.386548	-0.143467	0.0546172	0.956548	0.86635	1.05614
ieu-a-989	ebi-a-GCST90016998	Gut microbiota abundance (genus Eubacterium eligens group id.14372) || id:ebi-a-GCST90016998	|| id:ieu-a-989	Weighted mode	30	0.0146714	0.0378419	0.701067	-0.0594987	0.0888416	1.01478	0.942237	1.09291
ieu-a-989	ebi-a-GCST90017066	Gut microbiota abundance (genus Ruminococcus torques group id.14377) || id:ebi-a-GCST90017066	|| id:ieu-a-989	MR Egger	30	-0.0295531	0.0558717	0.601012	-0.139062	0.0799555	0.970879	0.870174	1.08324
ieu-a-989	ebi-a-GCST90017066	Gut microbiota abundance (genus Ruminococcus torques group id.14377) || id:ebi-a-GCST90017066	|| id:ieu-a-989	Weighted median	30	-0.0127703	0.0277997	0.64597	-0.0672577	0.0417171	0.987311	0.934954	1.0426
ieu-a-989	ebi-a-GCST90017066	Gut microbiota abundance (genus Ruminococcus torques group id.14377) || id:ebi-a-GCST90017066	|| id:ieu-a-989	Inverse variance weighted	30	-0.00576586	0.0178522	0.746713	-0.0407562	0.0292245	0.994251	0.960063	1.02966
ieu-a-989	ebi-a-GCST90017066	Gut microbiota abundance (genus Ruminococcus torques group id.14377) || id:ebi-a-GCST90017066	|| id:ieu-a-989	Simple mode	30	0.0277155	0.0546113	0.615639	-0.0793226	0.134754	1.0281	0.923742	1.14425
ieu-a-989	ebi-a-GCST90017066	Gut microbiota abundance (genus Ruminococcus torques group id.14377) || id:ebi-a-GCST90017066	|| id:ieu-a-989	Weighted mode	30	-0.0262368	0.0375399	0.49018	-0.099815	0.0473414	0.974104	0.905005	1.04848
ieu-a-989	ebi-a-GCST90017112	Gut microbiota abundance (phylum Cyanobacteria id.1500) || id:ebi-a-GCST90017112	|| id:ieu-a-989	MR Egger	30	0.0234723	0.104596	0.824068	-0.181535	0.22848	1.02375	0.833989	1.25669
ieu-a-989	ebi-a-GCST90017112	Gut microbiota abundance (phylum Cyanobacteria id.1500) || id:ebi-a-GCST90017112	|| id:ieu-a-989	Weighted median	30	-0.00757271	0.046548	0.870766	-0.0988068	0.0836614	0.992456	0.905918	1.08726
ieu-a-989	ebi-a-GCST90017112	Gut microbiota abundance (phylum Cyanobacteria id.1500) || id:ebi-a-GCST90017112	|| id:ieu-a-989	Inverse variance weighted	30	-0.0297796	0.0331149	0.368504	-0.0946849	0.0351257	0.970659	0.90966	1.03575
ieu-a-989	ebi-a-GCST90017112	Gut microbiota abundance (phylum Cyanobacteria id.1500) || id:ebi-a-GCST90017112	|| id:ieu-a-989	Simple mode	30	-0.00438705	0.0874422	0.96033	-0.175774	0.167	0.995623	0.838808	1.18175
ieu-a-989	ebi-a-GCST90017112	Gut microbiota abundance (phylum Cyanobacteria id.1500) || id:ebi-a-GCST90017112	|| id:ieu-a-989	Weighted mode	30	-0.00719997	0.0578892	0.901876	-0.120663	0.106263	0.992826	0.886333	1.11211
ieu-a-987	ebi-a-GCST90016980	Gut microbiota abundance (genus Clostridium sensustricto1 id.1873) || id:ebi-a-GCST90016980	|| id:ieu-a-987	MR Egger	36	0.0616369	0.106	0.564753	-0.146123	0.269397	1.06358	0.864051	1.30917
ieu-a-987	ebi-a-GCST90016980	Gut microbiota abundance (genus Clostridium sensustricto1 id.1873) || id:ebi-a-GCST90016980	|| id:ieu-a-987	Weighted median	36	-0.0558022	0.0451155	0.216134	-0.144228	0.0326241	0.945726	0.86569	1.03316
ieu-a-987	ebi-a-GCST90016980	Gut microbiota abundance (genus Clostridium sensustricto1 id.1873) || id:ebi-a-GCST90016980	|| id:ieu-a-987	Inverse variance weighted	36	-0.0513066	0.0317727	0.106354	-0.113581	0.0109679	0.949987	0.892632	1.01103
ieu-a-987	ebi-a-GCST90016980	Gut microbiota abundance (genus Clostridium sensustricto1 id.1873) || id:ebi-a-GCST90016980	|| id:ieu-a-987	Simple mode	36	0.0304815	0.0987006	0.759283	-0.162972	0.223935	1.03095	0.849615	1.25099
ieu-a-987	ebi-a-GCST90016980	Gut microbiota abundance (genus Clostridium sensustricto1 id.1873) || id:ebi-a-GCST90016980	|| id:ieu-a-987	Weighted mode	36	-0.0386169	0.0799311	0.632014	-0.195282	0.118048	0.962119	0.822603	1.1253
ieu-a-987	ebi-a-GCST90017045	Gut microbiota abundance (genus Prevotella9 id.11183) || id:ebi-a-GCST90017045	|| id:ieu-a-987	MR Egger	36	-0.00414376	0.125929	0.973942	-0.250965	0.242677	0.995865	0.77805	1.27466
ieu-a-987	ebi-a-GCST90017045	Gut microbiota abundance (genus Prevotella9 id.11183) || id:ebi-a-GCST90017045	|| id:ieu-a-987	Weighted median	36	0.0437781	0.0548174	0.424513	-0.0636641	0.15122	1.04475	0.93832	1.16325
ieu-a-987	ebi-a-GCST90017045	Gut microbiota abundance (genus Prevotella9 id.11183) || id:ebi-a-GCST90017045	|| id:ieu-a-987	Inverse variance weighted	36	0.0145683	0.0366712	0.69117	-0.0573073	0.0864439	1.01467	0.944304	1.09029
ieu-a-987	ebi-a-GCST90017045	Gut microbiota abundance (genus Prevotella9 id.11183) || id:ebi-a-GCST90017045	|| id:ieu-a-987	Simple mode	36	0.0955198	0.120542	0.433454	-0.140742	0.331782	1.10023	0.868713	1.39345
ieu-a-987	ebi-a-GCST90017045	Gut microbiota abundance (genus Prevotella9 id.11183) || id:ebi-a-GCST90017045	|| id:ieu-a-987	Weighted mode	36	0.0868094	0.102127	0.401095	-0.11336	0.286979	1.09069	0.892829	1.3324
ieu-a-987	ebi-a-GCST90017093	Gut microbiota abundance (order Bifidobacteriales id.432) || id:ebi-a-GCST90017093	|| id:ieu-a-987	MR Egger	37	-0.127053	0.0916204	0.174292	-0.306629	0.0525227	0.880687	0.735923	1.05393
ieu-a-987	ebi-a-GCST90017093	Gut microbiota abundance (order Bifidobacteriales id.432) || id:ebi-a-GCST90017093	|| id:ieu-a-987	Weighted median	37	-0.0434293	0.0431486	0.314173	-0.128001	0.041142	0.9575	0.879853	1.042
ieu-a-987	ebi-a-GCST90017093	Gut microbiota abundance (order Bifidobacteriales id.432) || id:ebi-a-GCST90017093	|| id:ieu-a-987	Inverse variance weighted	37	-0.0198937	0.0287013	0.488229	-0.0761482	0.0363609	0.980303	0.926679	1.03703
ieu-a-987	ebi-a-GCST90017093	Gut microbiota abundance (order Bifidobacteriales id.432) || id:ebi-a-GCST90017093	|| id:ieu-a-987	Simple mode	37	-0.0138819	0.0791587	0.861773	-0.169033	0.141269	0.986214	0.844481	1.15173
ieu-a-987	ebi-a-GCST90017093	Gut microbiota abundance (order Bifidobacteriales id.432) || id:ebi-a-GCST90017093	|| id:ieu-a-987	Weighted mode	37	-0.0331753	0.069789	0.637398	-0.169962	0.103611	0.967369	0.843697	1.10917
ieu-a-966	ebi-a-GCST90016929	Gut microbiota abundance (family Bifidobacteriaceae id.433) || id:ebi-a-GCST90016929	|| id:ieu-a-966	MR Egger	17	0.00454318	0.0506604	0.929729	-0.0947512	0.103838	1.00455	0.909599	1.10942
ieu-a-966	ebi-a-GCST90016929	Gut microbiota abundance (family Bifidobacteriaceae id.433) || id:ebi-a-GCST90016929	|| id:ieu-a-966	Weighted median	17	-0.00816839	0.0343036	0.811788	-0.0754035	0.0590667	0.991865	0.927369	1.06085
ieu-a-966	ebi-a-GCST90016929	Gut microbiota abundance (family Bifidobacteriaceae id.433) || id:ebi-a-GCST90016929	|| id:ieu-a-966	Inverse variance weighted	17	-0.018032	0.023112	0.435272	-0.0633315	0.0272674	0.98213	0.938632	1.02764
ieu-a-966	ebi-a-GCST90016929	Gut microbiota abundance (family Bifidobacteriaceae id.433) || id:ebi-a-GCST90016929	|| id:ieu-a-966	Simple mode	17	0.0184637	0.057006	0.750216	-0.093268	0.130195	1.01864	0.910949	1.13905
ieu-a-966	ebi-a-GCST90016929	Gut microbiota abundance (family Bifidobacteriaceae id.433) || id:ebi-a-GCST90016929	|| id:ieu-a-966	Weighted mode	17	0.000129428	0.0355569	0.997141	-0.069562	0.0698209	1.00013	0.932802	1.07232
ieu-a-966	ebi-a-GCST90016980	Gut microbiota abundance (genus Clostridium sensustricto1 id.1873) || id:ebi-a-GCST90016980	|| id:ieu-a-966	MR Egger	17	0.106692	0.0529736	0.0623001	0.00286357	0.21052	1.11259	1.00287	1.23432
ieu-a-966	ebi-a-GCST90016980	Gut microbiota abundance (genus Clostridium sensustricto1 id.1873) || id:ebi-a-GCST90016980	|| id:ieu-a-966	Weighted median	17	0.0318962	0.0338782	0.34645	-0.0345051	0.0982976	1.03241	0.966083	1.10329
ieu-a-966	ebi-a-GCST90016980	Gut microbiota abundance (genus Clostridium sensustricto1 id.1873) || id:ebi-a-GCST90016980	|| id:ieu-a-966	Inverse variance weighted	17	0.00437993	0.0268605	0.87047	-0.0482667	0.0570266	1.00439	0.95288	1.05868
ieu-a-966	ebi-a-GCST90016980	Gut microbiota abundance (genus Clostridium sensustricto1 id.1873) || id:ebi-a-GCST90016980	|| id:ieu-a-966	Simple mode	17	-0.0781426	0.0754516	0.315759	-0.226028	0.0697426	0.924833	0.797696	1.07223
ieu-a-966	ebi-a-GCST90016980	Gut microbiota abundance (genus Clostridium sensustricto1 id.1873) || id:ebi-a-GCST90016980	|| id:ieu-a-966	Weighted mode	17	0.0438101	0.0370944	0.254844	-0.0288949	0.116515	1.04478	0.971519	1.12357
ieu-a-966	ebi-a-GCST90016981	Gut microbiota abundance (genus Collinsella id.815) || id:ebi-a-GCST90016981	|| id:ieu-a-966	MR Egger	17	-0.00406249	0.0565926	0.943722	-0.114984	0.106859	0.995946	0.89138	1.11278
ieu-a-966	ebi-a-GCST90016981	Gut microbiota abundance (genus Collinsella id.815) || id:ebi-a-GCST90016981	|| id:ieu-a-966	Weighted median	17	-0.0173782	0.032932	0.597709	-0.0819249	0.0471686	0.982772	0.921341	1.0483
ieu-a-966	ebi-a-GCST90016981	Gut microbiota abundance (genus Collinsella id.815) || id:ebi-a-GCST90016981	|| id:ieu-a-966	Inverse variance weighted	17	-0.0319551	0.0252149	0.205044	-0.0813762	0.017466	0.96855	0.921847	1.01762
ieu-a-966	ebi-a-GCST90016981	Gut microbiota abundance (genus Collinsella id.815) || id:ebi-a-GCST90016981	|| id:ieu-a-966	Simple mode	17	-0.00474594	0.0493753	0.924619	-0.101522	0.0920296	0.995265	0.903462	1.0964
ieu-a-966	ebi-a-GCST90016981	Gut microbiota abundance (genus Collinsella id.815) || id:ebi-a-GCST90016981	|| id:ieu-a-966	Weighted mode	17	-0.0206167	0.0352253	0.566523	-0.0896583	0.0484249	0.979594	0.914244	1.04962
ieu-a-966	ebi-a-GCST90016985	Gut microbiota abundance (genus Coprococcus3 id.11303) || id:ebi-a-GCST90016985	|| id:ieu-a-966	MR Egger	17	-0.0444932	0.0491115	0.379278	-0.140752	0.0517654	0.956482	0.868705	1.05313
ieu-a-966	ebi-a-GCST90016985	Gut microbiota abundance (genus Coprococcus3 id.11303) || id:ebi-a-GCST90016985	|| id:ieu-a-966	Weighted median	17	0.000826751	0.0318795	0.97931	-0.0616571	0.0633106	1.00083	0.940205	1.06536
ieu-a-966	ebi-a-GCST90016985	Gut microbiota abundance (genus Coprococcus3 id.11303) || id:ebi-a-GCST90016985	|| id:ieu-a-966	Inverse variance weighted	17	0.0112734	0.0224225	0.615124	-0.0326747	0.0552215	1.01134	0.967853	1.05677
ieu-a-966	ebi-a-GCST90016985	Gut microbiota abundance (genus Coprococcus3 id.11303) || id:ebi-a-GCST90016985	|| id:ieu-a-966	Simple mode	17	0.0884097	0.0592307	0.154988	-0.0276824	0.204502	1.09244	0.972697	1.22691
ieu-a-966	ebi-a-GCST90016985	Gut microbiota abundance (genus Coprococcus3 id.11303) || id:ebi-a-GCST90016985	|| id:ieu-a-966	Weighted mode	17	-0.00270314	0.0341397	0.937872	-0.069617	0.0642107	0.997301	0.932751	1.06632
ieu-a-966	ebi-a-GCST90017014	Gut microbiota abundance (genus Holdemanella id.11393) || id:ebi-a-GCST90017014	|| id:ieu-a-966	MR Egger	17	-0.0426277	0.0703819	0.553793	-0.180576	0.0953207	0.958268	0.834789	1.10001
ieu-a-966	ebi-a-GCST90017014	Gut microbiota abundance (genus Holdemanella id.11393) || id:ebi-a-GCST90017014	|| id:ieu-a-966	Weighted median	17	-0.0136021	0.0448509	0.761682	-0.10151	0.0743057	0.98649	0.903472	1.07714
ieu-a-966	ebi-a-GCST90017014	Gut microbiota abundance (genus Holdemanella id.11393) || id:ebi-a-GCST90017014	|| id:ieu-a-966	Inverse variance weighted	17	0.0175513	0.0321595	0.585233	-0.0454813	0.0805839	1.01771	0.955537	1.08392
ieu-a-966	ebi-a-GCST90017014	Gut microbiota abundance (genus Holdemanella id.11393) || id:ebi-a-GCST90017014	|| id:ieu-a-966	Simple mode	17	0.0966724	0.0902034	0.299748	-0.0801262	0.273471	1.1015	0.923	1.31452
ieu-a-966	ebi-a-GCST90017014	Gut microbiota abundance (genus Holdemanella id.11393) || id:ebi-a-GCST90017014	|| id:ieu-a-966	Weighted mode	17	-0.0594004	0.0548572	0.294939	-0.166921	0.0481198	0.942329	0.846267	1.0493
ieu-a-966	ebi-a-GCST90017042	Gut microbiota abundance (genus Peptococcus id.2037) || id:ebi-a-GCST90017042	|| id:ieu-a-966	MR Egger	17	0.0100332	0.0823788	0.90468	-0.151429	0.171496	1.01008	0.859479	1.18708
ieu-a-966	ebi-a-GCST90017042	Gut microbiota abundance (genus Peptococcus id.2037) || id:ebi-a-GCST90017042	|| id:ieu-a-966	Weighted median	17	-0.0383156	0.0493836	0.437821	-0.135107	0.0584762	0.962409	0.873622	1.06022
ieu-a-966	ebi-a-GCST90017042	Gut microbiota abundance (genus Peptococcus id.2037) || id:ebi-a-GCST90017042	|| id:ieu-a-966	Inverse variance weighted	17	-0.0211258	0.037185	0.569949	-0.0940085	0.0517568	0.979096	0.910275	1.05312
ieu-a-966	ebi-a-GCST90017042	Gut microbiota abundance (genus Peptococcus id.2037) || id:ebi-a-GCST90017042	|| id:ieu-a-966	Simple mode	17	-0.0212404	0.0816357	0.798039	-0.181246	0.138766	0.978984	0.83423	1.14885
ieu-a-966	ebi-a-GCST90017042	Gut microbiota abundance (genus Peptococcus id.2037) || id:ebi-a-GCST90017042	|| id:ieu-a-966	Weighted mode	17	-0.0381254	0.0543937	0.493423	-0.144737	0.0684862	0.962592	0.86525	1.07089
ieu-a-966	ebi-a-GCST90017050	Gut microbiota abundance (genus Ruminiclostridium6 id.11356) || id:ebi-a-GCST90017050	|| id:ieu-a-966	MR Egger	17	-0.0249851	0.0533908	0.646536	-0.129631	0.0796608	0.975324	0.87842	1.08292
ieu-a-966	ebi-a-GCST90017050	Gut microbiota abundance (genus Ruminiclostridium6 id.11356) || id:ebi-a-GCST90017050	|| id:ieu-a-966	Weighted median	17	0.0222668	0.0347956	0.522217	-0.0459326	0.0904662	1.02252	0.955106	1.09468
ieu-a-966	ebi-a-GCST90017050	Gut microbiota abundance (genus Ruminiclostridium6 id.11356) || id:ebi-a-GCST90017050	|| id:ieu-a-966	Inverse variance weighted	17	0.0154833	0.0243735	0.525265	-0.0322887	0.0632553	1.0156	0.968227	1.0653
ieu-a-966	ebi-a-GCST90017050	Gut microbiota abundance (genus Ruminiclostridium6 id.11356) || id:ebi-a-GCST90017050	|| id:ieu-a-966	Simple mode	17	0.0866975	0.062446	0.184056	-0.0356967	0.209092	1.09057	0.964933	1.23256
ieu-a-966	ebi-a-GCST90017050	Gut microbiota abundance (genus Ruminiclostridium6 id.11356) || id:ebi-a-GCST90017050	|| id:ieu-a-966	Weighted mode	17	0.0270197	0.0373374	0.47972	-0.0461616	0.100201	1.02739	0.954888	1.10539
ieu-a-966	ebi-a-GCST90017093	Gut microbiota abundance (order Bifidobacteriales id.432) || id:ebi-a-GCST90017093	|| id:ieu-a-966	MR Egger	17	0.00454318	0.0506604	0.929729	-0.0947512	0.103838	1.00455	0.909599	1.10942
ieu-a-966	ebi-a-GCST90017093	Gut microbiota abundance (order Bifidobacteriales id.432) || id:ebi-a-GCST90017093	|| id:ieu-a-966	Weighted median	17	-0.00816839	0.0318145	0.797372	-0.0705249	0.0541881	0.991865	0.931905	1.05568
ieu-a-966	ebi-a-GCST90017093	Gut microbiota abundance (order Bifidobacteriales id.432) || id:ebi-a-GCST90017093	|| id:ieu-a-966	Inverse variance weighted	17	-0.018032	0.023112	0.435272	-0.0633315	0.0272674	0.98213	0.938632	1.02764
ieu-a-966	ebi-a-GCST90017093	Gut microbiota abundance (order Bifidobacteriales id.432) || id:ebi-a-GCST90017093	|| id:ieu-a-966	Simple mode	17	0.0184637	0.0579407	0.754102	-0.0951	0.132027	1.01864	0.909282	1.14114
ieu-a-966	ebi-a-GCST90017093	Gut microbiota abundance (order Bifidobacteriales id.432) || id:ebi-a-GCST90017093	|| id:ieu-a-966	Weighted mode	17	0.000129428	0.0353907	0.997127	-0.0692363	0.0694952	1.00013	0.933106	1.07197
ieu-a-988	ebi-a-GCST90016925	Gut microbiota abundance (family Actinomycetaceae id.421) || id:ebi-a-GCST90016925	|| id:ieu-a-988	MR Egger	26	0.0313571	0.0856877	0.717611	-0.136591	0.199305	1.03185	0.872327	1.22055
ieu-a-988	ebi-a-GCST90016925	Gut microbiota abundance (family Actinomycetaceae id.421) || id:ebi-a-GCST90016925	|| id:ieu-a-988	Weighted median	26	0.0172367	0.0326662	0.597734	-0.0467891	0.0812626	1.01739	0.954289	1.08466
ieu-a-988	ebi-a-GCST90016925	Gut microbiota abundance (family Actinomycetaceae id.421) || id:ebi-a-GCST90016925	|| id:ieu-a-988	Inverse variance weighted	26	0.0151066	0.0219187	0.490691	-0.027854	0.0580672	1.01522	0.97253	1.05979
ieu-a-988	ebi-a-GCST90016925	Gut microbiota abundance (family Actinomycetaceae id.421) || id:ebi-a-GCST90016925	|| id:ieu-a-988	Simple mode	26	0.026103	0.0640624	0.687137	-0.0994593	0.151665	1.02645	0.905327	1.16377
ieu-a-988	ebi-a-GCST90016925	Gut microbiota abundance (family Actinomycetaceae id.421) || id:ebi-a-GCST90016925	|| id:ieu-a-988	Weighted mode	26	0.00403242	0.0535152	0.940535	-0.100857	0.108922	1.00404	0.904062	1.11508
ieu-a-988	ebi-a-GCST90016965	Gut microbiota abundance (genus Anaerofilum id.2053) || id:ebi-a-GCST90016965	|| id:ieu-a-988	MR Egger	25	-0.191787	0.125141	0.139023	-0.437064	0.053489	0.825482	0.64593	1.05495
ieu-a-988	ebi-a-GCST90016965	Gut microbiota abundance (genus Anaerofilum id.2053) || id:ebi-a-GCST90016965	|| id:ieu-a-988	Weighted median	25	0.0273627	0.0404209	0.498441	-0.0518623	0.106588	1.02774	0.94946	1.11248
ieu-a-988	ebi-a-GCST90016965	Gut microbiota abundance (genus Anaerofilum id.2053) || id:ebi-a-GCST90016965	|| id:ieu-a-988	Inverse variance weighted	25	-0.00204307	0.0322801	0.949534	-0.065312	0.0612259	0.997959	0.936775	1.06314
ieu-a-988	ebi-a-GCST90016965	Gut microbiota abundance (genus Anaerofilum id.2053) || id:ebi-a-GCST90016965	|| id:ieu-a-988	Simple mode	25	0.0158044	0.0746285	0.834072	-0.130468	0.162076	1.01593	0.877685	1.17595
ieu-a-988	ebi-a-GCST90016965	Gut microbiota abundance (genus Anaerofilum id.2053) || id:ebi-a-GCST90016965	|| id:ieu-a-988	Weighted mode	25	0.0245341	0.0578694	0.675373	-0.0888899	0.137958	1.02484	0.914946	1.14793
ieu-a-988	ebi-a-GCST90017015	Gut microbiota abundance (genus Holdemania id.2157) || id:ebi-a-GCST90017015	|| id:ieu-a-988	MR Egger	26	0.103351	0.0791499	0.204012	-0.0517829	0.258485	1.10888	0.949535	1.29497
ieu-a-988	ebi-a-GCST90017015	Gut microbiota abundance (genus Holdemania id.2157) || id:ebi-a-GCST90017015	|| id:ieu-a-988	Weighted median	26	0.0724498	0.0285578	0.0111821	0.0164766	0.128423	1.07514	1.01661	1.13703
ieu-a-988	ebi-a-GCST90017015	Gut microbiota abundance (genus Holdemania id.2157) || id:ebi-a-GCST90017015	|| id:ieu-a-988	Inverse variance weighted	26	0.0539565	0.0201663	0.00746025	0.0144304	0.0934825	1.05544	1.01454	1.09799
ieu-a-988	ebi-a-GCST90017015	Gut microbiota abundance (genus Holdemania id.2157) || id:ebi-a-GCST90017015	|| id:ieu-a-988	Simple mode	26	0.0790144	0.0518645	0.140191	-0.0226401	0.180669	1.08222	0.977614	1.19802
ieu-a-988	ebi-a-GCST90017015	Gut microbiota abundance (genus Holdemania id.2157) || id:ebi-a-GCST90017015	|| id:ieu-a-988	Weighted mode	26	0.0754044	0.0426482	0.0892549	-0.00818596	0.158995	1.07832	0.991847	1.17233
ieu-a-988	ebi-a-GCST90017090	Gut microbiota abundance (order Actinomycetales id.420) || id:ebi-a-GCST90017090	|| id:ieu-a-988	MR Egger	26	0.0310342	0.0856825	0.720373	-0.136904	0.198972	1.03152	0.872054	1.22015
ieu-a-988	ebi-a-GCST90017090	Gut microbiota abundance (order Actinomycetales id.420) || id:ebi-a-GCST90017090	|| id:ieu-a-988	Weighted median	26	0.0141305	0.0323638	0.662392	-0.0493026	0.0775635	1.01423	0.951893	1.08065
ieu-a-988	ebi-a-GCST90017090	Gut microbiota abundance (order Actinomycetales id.420) || id:ebi-a-GCST90017090	|| id:ieu-a-988	Inverse variance weighted	26	0.0152927	0.0219173	0.485336	-0.0276652	0.0582506	1.01541	0.972714	1.05998
ieu-a-988	ebi-a-GCST90017090	Gut microbiota abundance (order Actinomycetales id.420) || id:ebi-a-GCST90017090	|| id:ieu-a-988	Simple mode	26	0.0258381	0.0592706	0.666625	-0.0903322	0.142008	1.02617	0.913628	1.15259
ieu-a-988	ebi-a-GCST90017090	Gut microbiota abundance (order Actinomycetales id.420) || id:ebi-a-GCST90017090	|| id:ieu-a-988	Weighted mode	26	0.00385261	0.0535361	0.943204	-0.101078	0.108783	1.00386	0.903862	1.11492
finn-b-C3_SCLC	ebi-a-GCST90016930	Gut microbiota abundance (family Christensenellaceae id.1866) || id:ebi-a-GCST90016930	|| id:finn-b-C3_SCLC	Wald ratio	1	-0.00928613	0.0313164	0.766829	-0.0706663	0.0520941	0.990757	0.931773	1.05347
finn-b-C3_SCLC	ebi-a-GCST90016940	Gut microbiota abundance (family Lachnospiraceae id.1987) || id:ebi-a-GCST90016940	|| id:finn-b-C3_SCLC	MR Egger	5	-0.0247108	0.0263973	0.418273	-0.0764494	0.0270279	0.975592	0.9264	1.0274
finn-b-C3_SCLC	ebi-a-GCST90016940	Gut microbiota abundance (family Lachnospiraceae id.1987) || id:ebi-a-GCST90016940	|| id:finn-b-C3_SCLC	Weighted median	5	-0.0090105	0.0127672	0.48034	-0.0340342	0.0160132	0.99103	0.966538	1.01614
finn-b-C3_SCLC	ebi-a-GCST90016940	Gut microbiota abundance (family Lachnospiraceae id.1987) || id:ebi-a-GCST90016940	|| id:finn-b-C3_SCLC	Inverse variance weighted	5	-0.0048809	0.00992377	0.622833	-0.0243315	0.0145697	0.995131	0.975962	1.01468
finn-b-C3_SCLC	ebi-a-GCST90016940	Gut microbiota abundance (family Lachnospiraceae id.1987) || id:ebi-a-GCST90016940	|| id:finn-b-C3_SCLC	Simple mode	5	-0.0127685	0.0182955	0.523678	-0.0486276	0.0230906	0.987313	0.952536	1.02336
finn-b-C3_SCLC	ebi-a-GCST90016940	Gut microbiota abundance (family Lachnospiraceae id.1987) || id:ebi-a-GCST90016940	|| id:finn-b-C3_SCLC	Weighted mode	5	-0.0136587	0.0166981	0.459292	-0.0463869	0.0190695	0.986434	0.954672	1.01925
finn-b-C3_SCLC	ebi-a-GCST90016969	Gut microbiota abundance (genus Barnesiella id.944) || id:ebi-a-GCST90016969	|| id:finn-b-C3_SCLC	MR Egger	5	-0.0059407	0.0294925	0.853246	-0.0637459	0.0518645	0.994077	0.938243	1.05323
finn-b-C3_SCLC	ebi-a-GCST90016969	Gut microbiota abundance (genus Barnesiella id.944) || id:ebi-a-GCST90016969	|| id:finn-b-C3_SCLC	Weighted median	5	-0.00519766	0.013559	0.70147	-0.0317733	0.021378	0.994816	0.968726	1.02161
finn-b-C3_SCLC	ebi-a-GCST90016969	Gut microbiota abundance (genus Barnesiella id.944) || id:ebi-a-GCST90016969	|| id:finn-b-C3_SCLC	Inverse variance weighted	5	-0.00575854	0.0112744	0.609516	-0.0278563	0.0163392	0.994258	0.972528	1.01647
finn-b-C3_SCLC	ebi-a-GCST90016969	Gut microbiota abundance (genus Barnesiella id.944) || id:ebi-a-GCST90016969	|| id:finn-b-C3_SCLC	Simple mode	5	-0.00263423	0.0178519	0.889829	-0.037624	0.0323556	0.997369	0.963075	1.03288
finn-b-C3_SCLC	ebi-a-GCST90016969	Gut microbiota abundance (genus Barnesiella id.944) || id:ebi-a-GCST90016969	|| id:finn-b-C3_SCLC	Weighted mode	5	-0.00334047	0.016746	0.851619	-0.0361626	0.0294817	0.996665	0.964483	1.02992
finn-b-C3_SCLC	ebi-a-GCST90016971	Gut microbiota abundance (genus Bilophila id.3170) || id:ebi-a-GCST90016971	|| id:finn-b-C3_SCLC	MR Egger	5	0.0530012	0.0310118	0.185971	-0.00778194	0.113784	1.05443	0.992248	1.12051
finn-b-C3_SCLC	ebi-a-GCST90016971	Gut microbiota abundance (genus Bilophila id.3170) || id:ebi-a-GCST90016971	|| id:finn-b-C3_SCLC	Weighted median	5	0.00598056	0.0147856	0.685856	-0.0229993	0.0349604	1.006	0.977263	1.03558
finn-b-C3_SCLC	ebi-a-GCST90016971	Gut microbiota abundance (genus Bilophila id.3170) || id:ebi-a-GCST90016971	|| id:finn-b-C3_SCLC	Inverse variance weighted	5	0.00559881	0.0118286	0.63598	-0.0175853	0.0287829	1.00561	0.982568	1.0292
finn-b-C3_SCLC	ebi-a-GCST90016971	Gut microbiota abundance (genus Bilophila id.3170) || id:ebi-a-GCST90016971	|| id:finn-b-C3_SCLC	Simple mode	5	0.0152077	0.0219581	0.526683	-0.0278302	0.0582456	1.01532	0.972553	1.05998
finn-b-C3_SCLC	ebi-a-GCST90016971	Gut microbiota abundance (genus Bilophila id.3170) || id:ebi-a-GCST90016971	|| id:finn-b-C3_SCLC	Weighted mode	5	0.00676311	0.0199813	0.752028	-0.0324002	0.0459264	1.00679	0.968119	1.047
finn-b-C3_SCLC	ebi-a-GCST90016974	Gut microbiota abundance (genus Butyricimonas id.945) || id:ebi-a-GCST90016974	|| id:finn-b-C3_SCLC	MR Egger	5	0.0237492	0.0341653	0.53698	-0.0432148	0.0907131	1.02403	0.957706	1.09495
finn-b-C3_SCLC	ebi-a-GCST90016974	Gut microbiota abundance (genus Butyricimonas id.945) || id:ebi-a-GCST90016974	|| id:finn-b-C3_SCLC	Weighted median	5	-0.0155335	0.0169428	0.359237	-0.0487414	0.0176744	0.984587	0.952427	1.01783
finn-b-C3_SCLC	ebi-a-GCST90016974	Gut microbiota abundance (genus Butyricimonas id.945) || id:ebi-a-GCST90016974	|| id:finn-b-C3_SCLC	Inverse variance weighted	5	-0.0204951	0.0129893	0.114601	-0.0459541	0.00496394	0.979714	0.955086	1.00498
finn-b-C3_SCLC	ebi-a-GCST90016974	Gut microbiota abundance (genus Butyricimonas id.945) || id:ebi-a-GCST90016974	|| id:finn-b-C3_SCLC	Simple mode	5	-0.0119883	0.0248215	0.654355	-0.0606385	0.0366619	0.988083	0.941163	1.03734
finn-b-C3_SCLC	ebi-a-GCST90016974	Gut microbiota abundance (genus Butyricimonas id.945) || id:ebi-a-GCST90016974	|| id:finn-b-C3_SCLC	Weighted mode	5	-0.00596672	0.0236175	0.812998	-0.0522571	0.0403237	0.994051	0.949085	1.04115
finn-b-C3_SCLC	ebi-a-GCST90017002	Gut microbiota abundance (genus Eubacterium oxidoreducens group id.11339) || id:ebi-a-GCST90017002	|| id:finn-b-C3_SCLC	MR Egger	4	-0.0296578	0.0391241	0.527571	-0.106341	0.0470255	0.970778	0.899118	1.04815
finn-b-C3_SCLC	ebi-a-GCST90017002	Gut microbiota abundance (genus Eubacterium oxidoreducens group id.11339) || id:ebi-a-GCST90017002	|| id:finn-b-C3_SCLC	Weighted median	4	-0.000649558	0.0204286	0.974634	-0.0406897	0.0393906	0.999351	0.960127	1.04018
finn-b-C3_SCLC	ebi-a-GCST90017002	Gut microbiota abundance (genus Eubacterium oxidoreducens group id.11339) || id:ebi-a-GCST90017002	|| id:finn-b-C3_SCLC	Inverse variance weighted	4	0.00390549	0.0168807	0.817037	-0.0291807	0.0369917	1.00391	0.971241	1.03768
finn-b-C3_SCLC	ebi-a-GCST90017002	Gut microbiota abundance (genus Eubacterium oxidoreducens group id.11339) || id:ebi-a-GCST90017002	|| id:finn-b-C3_SCLC	Simple mode	4	-0.0062599	0.028132	0.838199	-0.0613985	0.0488787	0.99376	0.940448	1.05009
finn-b-C3_SCLC	ebi-a-GCST90017002	Gut microbiota abundance (genus Eubacterium oxidoreducens group id.11339) || id:ebi-a-GCST90017002	|| id:finn-b-C3_SCLC	Weighted mode	4	-0.00705886	0.0246742	0.793432	-0.0554202	0.0413025	0.992966	0.946088	1.04217
finn-b-C3_SCLC	ebi-a-GCST90017018	Gut microbiota abundance (genus Intestinibacter id.11345) || id:ebi-a-GCST90017018	|| id:finn-b-C3_SCLC	MR Egger	5	-0.0367704	0.0308649	0.319185	-0.0972656	0.0237249	0.963897	0.907315	1.02401
finn-b-C3_SCLC	ebi-a-GCST90017018	Gut microbiota abundance (genus Intestinibacter id.11345) || id:ebi-a-GCST90017018	|| id:finn-b-C3_SCLC	Weighted median	5	-0.00508533	0.0153752	0.740834	-0.0352207	0.02505	0.994928	0.965392	1.02537
finn-b-C3_SCLC	ebi-a-GCST90017018	Gut microbiota abundance (genus Intestinibacter id.11345) || id:ebi-a-GCST90017018	|| id:finn-b-C3_SCLC	Inverse variance weighted	5	0.00856561	0.0127153	0.500538	-0.0163565	0.0334877	1.0086	0.983777	1.03405
finn-b-C3_SCLC	ebi-a-GCST90017018	Gut microbiota abundance (genus Intestinibacter id.11345) || id:ebi-a-GCST90017018	|| id:finn-b-C3_SCLC	Simple mode	5	-0.00622178	0.0202383	0.77386	-0.0458888	0.0334452	0.993798	0.955148	1.03401
finn-b-C3_SCLC	ebi-a-GCST90017018	Gut microbiota abundance (genus Intestinibacter id.11345) || id:ebi-a-GCST90017018	|| id:finn-b-C3_SCLC	Weighted mode	5	-0.0039686	0.0182003	0.838061	-0.0396411	0.0317039	0.996039	0.961134	1.03221

## Sheet: table S3
id.exposure	id.outcome	outcome	exposure	method	Q	Q_df	Q_pval
ieu-a-965	ebi-a-GCST90016921	Gut microbiota abundance (class Mollicutes id.3920) || id:ebi-a-GCST90016921	|| id:ieu-a-965	MR Egger	7.51573	7	0.377224
ieu-a-965	ebi-a-GCST90016921	Gut microbiota abundance (class Mollicutes id.3920) || id:ebi-a-GCST90016921	|| id:ieu-a-965	Inverse variance weighted	7.66017	8	0.467349
ieu-a-965	ebi-a-GCST90016934	Gut microbiota abundance (family Defluviitaleaceae id.1924) || id:ebi-a-GCST90016934	|| id:ieu-a-965	MR Egger	8.11855	7	0.322257
ieu-a-965	ebi-a-GCST90016934	Gut microbiota abundance (family Defluviitaleaceae id.1924) || id:ebi-a-GCST90016934	|| id:ieu-a-965	Inverse variance weighted	8.12101	8	0.42174
ieu-a-965	ebi-a-GCST90016945	Gut microbiota abundance (family Peptococcaceae id.2024) || id:ebi-a-GCST90016945	|| id:ieu-a-965	MR Egger	7.88905	7	0.342479
ieu-a-965	ebi-a-GCST90016945	Gut microbiota abundance (family Peptococcaceae id.2024) || id:ebi-a-GCST90016945	|| id:ieu-a-965	Inverse variance weighted	14.479	8	0.070104
ieu-a-965	ebi-a-GCST90016967	Gut microbiota abundance (genus Anaerotruncus id.2054) || id:ebi-a-GCST90016967	|| id:ieu-a-965	MR Egger	8.97159	7	0.254702
ieu-a-965	ebi-a-GCST90016967	Gut microbiota abundance (genus Anaerotruncus id.2054) || id:ebi-a-GCST90016967	|| id:ieu-a-965	Inverse variance weighted	8.97202	8	0.344662
ieu-a-965	ebi-a-GCST90016981	Gut microbiota abundance (genus Collinsella id.815) || id:ebi-a-GCST90016981	|| id:ieu-a-965	MR Egger	5.97091	7	0.543151
ieu-a-965	ebi-a-GCST90016981	Gut microbiota abundance (genus Collinsella id.815) || id:ebi-a-GCST90016981	|| id:ieu-a-965	Inverse variance weighted	8.07521	8	0.426158
ieu-a-965	ebi-a-GCST90017000	Gut microbiota abundance (genus Eubacterium hallii group id.11338) || id:ebi-a-GCST90017000	|| id:ieu-a-965	MR Egger	8.74826	7	0.271239
ieu-a-965	ebi-a-GCST90017000	Gut microbiota abundance (genus Eubacterium hallii group id.11338) || id:ebi-a-GCST90017000	|| id:ieu-a-965	Inverse variance weighted	9.82173	8	0.277762
ieu-a-965	ebi-a-GCST90017012	Gut microbiota abundance (genus Gordonibacter id.821) || id:ebi-a-GCST90017012	|| id:ieu-a-965	MR Egger	2.10786	7	0.95363
ieu-a-965	ebi-a-GCST90017012	Gut microbiota abundance (genus Gordonibacter id.821) || id:ebi-a-GCST90017012	|| id:ieu-a-965	Inverse variance weighted	2.11313	8	0.977346
ieu-a-965	ebi-a-GCST90017014	Gut microbiota abundance (genus Holdemanella id.11393) || id:ebi-a-GCST90017014	|| id:ieu-a-965	MR Egger	7.46106	7	0.382501
ieu-a-965	ebi-a-GCST90017014	Gut microbiota abundance (genus Holdemanella id.11393) || id:ebi-a-GCST90017014	|| id:ieu-a-965	Inverse variance weighted	7.51533	8	0.482184
ieu-a-965	ebi-a-GCST90017117	Gut microbiota abundance (phylum Tenericutes id.3919) || id:ebi-a-GCST90017117	|| id:ieu-a-965	MR Egger	7.51573	7	0.377224
ieu-a-965	ebi-a-GCST90017117	Gut microbiota abundance (phylum Tenericutes id.3919) || id:ebi-a-GCST90017117	|| id:ieu-a-965	Inverse variance weighted	7.66017	8	0.467349
ieu-a-967	ebi-a-GCST90017010	Gut microbiota abundance (genus Flavonifractor id.2059) || id:ebi-a-GCST90017010	|| id:ieu-a-967	MR Egger	2.26704	7	0.943595
ieu-a-967	ebi-a-GCST90017010	Gut microbiota abundance (genus Flavonifractor id.2059) || id:ebi-a-GCST90017010	|| id:ieu-a-967	Inverse variance weighted	2.27488	8	0.971404
ieu-a-967	ebi-a-GCST90017024	Gut microbiota abundance (genus Lachnospiraceae NK4A136 group id.11319) || id:ebi-a-GCST90017024	|| id:ieu-a-967	MR Egger	5.95104	7	0.545478
ieu-a-967	ebi-a-GCST90017024	Gut microbiota abundance (genus Lachnospiraceae NK4A136 group id.11319) || id:ebi-a-GCST90017024	|| id:ieu-a-967	Inverse variance weighted	5.9511	8	0.652709
ieu-a-967	ebi-a-GCST90017042	Gut microbiota abundance (genus Peptococcus id.2037) || id:ebi-a-GCST90017042	|| id:ieu-a-967	MR Egger	6.39361	7	0.494613
ieu-a-967	ebi-a-GCST90017042	Gut microbiota abundance (genus Peptococcus id.2037) || id:ebi-a-GCST90017042	|| id:ieu-a-967	Inverse variance weighted	7.04667	8	0.531606
ieu-a-967	ebi-a-GCST90017050	Gut microbiota abundance (genus Ruminiclostridium6 id.11356) || id:ebi-a-GCST90017050	|| id:ieu-a-967	MR Egger	6.38885	7	0.495148
ieu-a-967	ebi-a-GCST90017050	Gut microbiota abundance (genus Ruminiclostridium6 id.11356) || id:ebi-a-GCST90017050	|| id:ieu-a-967	Inverse variance weighted	7.20097	8	0.515113
ieu-a-984	ebi-a-GCST90017014	Gut microbiota abundance (genus Holdemanella id.11393) || id:ebi-a-GCST90017014	|| id:ieu-a-984	MR Egger	28.0224	28	0.463262
ieu-a-984	ebi-a-GCST90017014	Gut microbiota abundance (genus Holdemanella id.11393) || id:ebi-a-GCST90017014	|| id:ieu-a-984	Inverse variance weighted	29.0109	29	0.464497
ieu-a-984	ebi-a-GCST90017045	Gut microbiota abundance (genus Prevotella9 id.11183) || id:ebi-a-GCST90017045	|| id:ieu-a-984	MR Egger	23.5462	29	0.750977
ieu-a-984	ebi-a-GCST90017045	Gut microbiota abundance (genus Prevotella9 id.11183) || id:ebi-a-GCST90017045	|| id:ieu-a-984	Inverse variance weighted	27.8518	30	0.578293
ieu-a-989	ebi-a-GCST90016959	Gut microbiota abundance (genus Actinomyces id.423) || id:ebi-a-GCST90016959	|| id:ieu-a-989	MR Egger	24.9995	28	0.627864
ieu-a-989	ebi-a-GCST90016959	Gut microbiota abundance (genus Actinomyces id.423) || id:ebi-a-GCST90016959	|| id:ieu-a-989	Inverse variance weighted	24.9997	29	0.678264
ieu-a-989	ebi-a-GCST90016990	Gut microbiota abundance (genus Eggerthella id.819) || id:ebi-a-GCST90016990	|| id:ieu-a-989	MR Egger	36.7362	28	0.124793
ieu-a-989	ebi-a-GCST90016990	Gut microbiota abundance (genus Eggerthella id.819) || id:ebi-a-GCST90016990	|| id:ieu-a-989	Inverse variance weighted	37.0425	29	0.14514
ieu-a-989	ebi-a-GCST90016998	Gut microbiota abundance (genus Eubacterium eligens group id.14372) || id:ebi-a-GCST90016998	|| id:ieu-a-989	MR Egger	21.8836	28	0.78665
ieu-a-989	ebi-a-GCST90016998	Gut microbiota abundance (genus Eubacterium eligens group id.14372) || id:ebi-a-GCST90016998	|| id:ieu-a-989	Inverse variance weighted	24.7035	29	0.693536
ieu-a-989	ebi-a-GCST90017066	Gut microbiota abundance (genus Ruminococcus torques group id.14377) || id:ebi-a-GCST90017066	|| id:ieu-a-989	MR Egger	26.1441	28	0.565125
ieu-a-989	ebi-a-GCST90017066	Gut microbiota abundance (genus Ruminococcus torques group id.14377) || id:ebi-a-GCST90017066	|| id:ieu-a-989	Inverse variance weighted	26.346	29	0.606947
ieu-a-989	ebi-a-GCST90017112	Gut microbiota abundance (phylum Cyanobacteria id.1500) || id:ebi-a-GCST90017112	|| id:ieu-a-989	MR Egger	39.4309	28	0.0742375
ieu-a-989	ebi-a-GCST90017112	Gut microbiota abundance (phylum Cyanobacteria id.1500) || id:ebi-a-GCST90017112	|| id:ieu-a-989	Inverse variance weighted	39.8377	29	0.0866258
ieu-a-987	ebi-a-GCST90016980	Gut microbiota abundance (genus Clostridium sensustricto1 id.1873) || id:ebi-a-GCST90016980	|| id:ieu-a-987	MR Egger	38.1331	34	0.28692
ieu-a-987	ebi-a-GCST90016980	Gut microbiota abundance (genus Clostridium sensustricto1 id.1873) || id:ebi-a-GCST90016980	|| id:ieu-a-987	Inverse variance weighted	39.5311	35	0.274656
ieu-a-987	ebi-a-GCST90017045	Gut microbiota abundance (genus Prevotella9 id.11183) || id:ebi-a-GCST90017045	|| id:ieu-a-987	MR Egger	37.3275	34	0.318686
ieu-a-987	ebi-a-GCST90017045	Gut microbiota abundance (genus Prevotella9 id.11183) || id:ebi-a-GCST90017045	|| id:ieu-a-987	Inverse variance weighted	37.354	35	0.361429
ieu-a-987	ebi-a-GCST90017093	Gut microbiota abundance (order Bifidobacteriales id.432) || id:ebi-a-GCST90017093	|| id:ieu-a-987	MR Egger	29.7184	35	0.720832
ieu-a-987	ebi-a-GCST90017093	Gut microbiota abundance (order Bifidobacteriales id.432) || id:ebi-a-GCST90017093	|| id:ieu-a-987	Inverse variance weighted	31.2353	36	0.694569
ieu-a-966	ebi-a-GCST90016929	Gut microbiota abundance (family Bifidobacteriaceae id.433) || id:ebi-a-GCST90016929	|| id:ieu-a-966	MR Egger	14.8111	15	0.465108
ieu-a-966	ebi-a-GCST90016929	Gut microbiota abundance (family Bifidobacteriaceae id.433) || id:ebi-a-GCST90016929	|| id:ieu-a-966	Inverse variance weighted	15.0619	16	0.520112
ieu-a-966	ebi-a-GCST90016980	Gut microbiota abundance (genus Clostridium sensustricto1 id.1873) || id:ebi-a-GCST90016980	|| id:ieu-a-966	MR Egger	15.5629	15	0.411683
ieu-a-966	ebi-a-GCST90016980	Gut microbiota abundance (genus Clostridium sensustricto1 id.1873) || id:ebi-a-GCST90016980	|| id:ieu-a-966	Inverse variance weighted	20.4536	16	0.200482
ieu-a-966	ebi-a-GCST90016981	Gut microbiota abundance (genus Collinsella id.815) || id:ebi-a-GCST90016981	|| id:ieu-a-966	MR Egger	18.0746	15	0.258763
ieu-a-966	ebi-a-GCST90016981	Gut microbiota abundance (genus Collinsella id.815) || id:ebi-a-GCST90016981	|| id:ieu-a-966	Inverse variance weighted	18.444	16	0.298547
ieu-a-966	ebi-a-GCST90016985	Gut microbiota abundance (genus Coprococcus3 id.11303) || id:ebi-a-GCST90016985	|| id:ieu-a-966	MR Egger	10.0225	15	0.818323
ieu-a-966	ebi-a-GCST90016985	Gut microbiota abundance (genus Coprococcus3 id.11303) || id:ebi-a-GCST90016985	|| id:ieu-a-966	Inverse variance weighted	11.6514	16	0.767607
ieu-a-966	ebi-a-GCST90017014	Gut microbiota abundance (genus Holdemanella id.11393) || id:ebi-a-GCST90017014	|| id:ieu-a-966	MR Egger	7.59727	15	0.938913
ieu-a-966	ebi-a-GCST90017014	Gut microbiota abundance (genus Holdemanella id.11393) || id:ebi-a-GCST90017014	|| id:ieu-a-966	Inverse variance weighted	8.52128	16	0.931813
ieu-a-966	ebi-a-GCST90017042	Gut microbiota abundance (genus Peptococcus id.2037) || id:ebi-a-GCST90017042	|| id:ieu-a-966	MR Egger	15.2833	15	0.431207
ieu-a-966	ebi-a-GCST90017042	Gut microbiota abundance (genus Peptococcus id.2037) || id:ebi-a-GCST90017042	|| id:ieu-a-966	Inverse variance weighted	15.4673	16	0.490716
ieu-a-966	ebi-a-GCST90017050	Gut microbiota abundance (genus Ruminiclostridium6 id.11356) || id:ebi-a-GCST90017050	|| id:ieu-a-966	MR Egger	12.6161	15	0.631921
ieu-a-966	ebi-a-GCST90017050	Gut microbiota abundance (genus Ruminiclostridium6 id.11356) || id:ebi-a-GCST90017050	|| id:ieu-a-966	Inverse variance weighted	13.3419	16	0.647615
ieu-a-966	ebi-a-GCST90017093	Gut microbiota abundance (order Bifidobacteriales id.432) || id:ebi-a-GCST90017093	|| id:ieu-a-966	MR Egger	14.8111	15	0.465108
ieu-a-966	ebi-a-GCST90017093	Gut microbiota abundance (order Bifidobacteriales id.432) || id:ebi-a-GCST90017093	|| id:ieu-a-966	Inverse variance weighted	15.0619	16	0.520112
ieu-a-988	ebi-a-GCST90016925	Gut microbiota abundance (family Actinomycetaceae id.421) || id:ebi-a-GCST90016925	|| id:ieu-a-988	MR Egger	23.0985	24	0.513988
ieu-a-988	ebi-a-GCST90016925	Gut microbiota abundance (family Actinomycetaceae id.421) || id:ebi-a-GCST90016925	|| id:ieu-a-988	Inverse variance weighted	23.137	25	0.569563
ieu-a-988	ebi-a-GCST90016965	Gut microbiota abundance (genus Anaerofilum id.2053) || id:ebi-a-GCST90016965	|| id:ieu-a-988	MR Egger	30.2284	23	0.142958
ieu-a-988	ebi-a-GCST90016965	Gut microbiota abundance (genus Anaerofilum id.2053) || id:ebi-a-GCST90016965	|| id:ieu-a-988	Inverse variance weighted	33.4521	24	0.094887
ieu-a-988	ebi-a-GCST90017015	Gut microbiota abundance (genus Holdemania id.2157) || id:ebi-a-GCST90017015	|| id:ieu-a-988	MR Egger	18.636	24	0.771114
ieu-a-988	ebi-a-GCST90017015	Gut microbiota abundance (genus Holdemania id.2157) || id:ebi-a-GCST90017015	|| id:ieu-a-988	Inverse variance weighted	19.0525	25	0.794598
ieu-a-988	ebi-a-GCST90017090	Gut microbiota abundance (order Actinomycetales id.420) || id:ebi-a-GCST90017090	|| id:ieu-a-988	MR Egger	23.2571	24	0.504666
ieu-a-988	ebi-a-GCST90017090	Gut microbiota abundance (order Actinomycetales id.420) || id:ebi-a-GCST90017090	|| id:ieu-a-988	Inverse variance weighted	23.2932	25	0.560446
finn-b-C3_SCLC	ebi-a-GCST90016940	Gut microbiota abundance (family Lachnospiraceae id.1987) || id:ebi-a-GCST90016940	|| id:finn-b-C3_SCLC	MR Egger	3.08127	3	0.379263
finn-b-C3_SCLC	ebi-a-GCST90016940	Gut microbiota abundance (family Lachnospiraceae id.1987) || id:ebi-a-GCST90016940	|| id:finn-b-C3_SCLC	Inverse variance weighted	3.7593	4	0.43956
finn-b-C3_SCLC	ebi-a-GCST90016969	Gut microbiota abundance (genus Barnesiella id.944) || id:ebi-a-GCST90016969	|| id:finn-b-C3_SCLC	MR Egger	2.98848	3	0.393405
finn-b-C3_SCLC	ebi-a-GCST90016969	Gut microbiota abundance (genus Barnesiella id.944) || id:ebi-a-GCST90016969	|| id:finn-b-C3_SCLC	Inverse variance weighted	2.98852	4	0.559748
finn-b-C3_SCLC	ebi-a-GCST90016971	Gut microbiota abundance (genus Bilophila id.3170) || id:ebi-a-GCST90016971	|| id:finn-b-C3_SCLC	MR Egger	0.437076	3	0.932481
finn-b-C3_SCLC	ebi-a-GCST90016971	Gut microbiota abundance (genus Bilophila id.3170) || id:ebi-a-GCST90016971	|| id:finn-b-C3_SCLC	Inverse variance weighted	3.17125	4	0.529587
finn-b-C3_SCLC	ebi-a-GCST90016974	Gut microbiota abundance (genus Butyricimonas id.945) || id:ebi-a-GCST90016974	|| id:finn-b-C3_SCLC	MR Egger	0.665752	3	0.881228
finn-b-C3_SCLC	ebi-a-GCST90016974	Gut microbiota abundance (genus Butyricimonas id.945) || id:ebi-a-GCST90016974	|| id:finn-b-C3_SCLC	Inverse variance weighted	2.62616	4	0.622196
finn-b-C3_SCLC	ebi-a-GCST90017002	Gut microbiota abundance (genus Eubacterium oxidoreducens group id.11339) || id:ebi-a-GCST90017002	|| id:finn-b-C3_SCLC	MR Egger	0.184838	2	0.911723
finn-b-C3_SCLC	ebi-a-GCST90017002	Gut microbiota abundance (genus Eubacterium oxidoreducens group id.11339) || id:ebi-a-GCST90017002	|| id:finn-b-C3_SCLC	Inverse variance weighted	1.08911	3	0.779702
finn-b-C3_SCLC	ebi-a-GCST90017018	Gut microbiota abundance (genus Intestinibacter id.11345) || id:ebi-a-GCST90017018	|| id:finn-b-C3_SCLC	MR Egger	1.97277	3	0.578078
finn-b-C3_SCLC	ebi-a-GCST90017018	Gut microbiota abundance (genus Intestinibacter id.11345) || id:ebi-a-GCST90017018	|| id:finn-b-C3_SCLC	Inverse variance weighted	4.51237	4	0.341084

## Sheet: table S4
id.exposure	id.outcome	outcome	exposure	egger_intercept	se	pval
ieu-a-965	ebi-a-GCST90016921	Gut microbiota abundance (class Mollicutes id.3920) || id:ebi-a-GCST90016921	|| id:ieu-a-965	0.00900707	0.0245563	0.72461
ieu-a-965	ebi-a-GCST90016934	Gut microbiota abundance (family Defluviitaleaceae id.1924) || id:ebi-a-GCST90016934	|| id:ieu-a-965	0.00137648	0.0298888	0.964554
ieu-a-965	ebi-a-GCST90016945	Gut microbiota abundance (family Peptococcaceae id.2024) || id:ebi-a-GCST90016945	|| id:ieu-a-965	-0.0625354	0.0258612	0.0462198
ieu-a-965	ebi-a-GCST90016967	Gut microbiota abundance (genus Anaerotruncus id.2054) || id:ebi-a-GCST90016967	|| id:ieu-a-965	0.000407945	0.0222819	0.985904
ieu-a-965	ebi-a-GCST90016981	Gut microbiota abundance (genus Collinsella id.815) || id:ebi-a-GCST90016981	|| id:ieu-a-965	0.0306946	0.0211596	0.190174
ieu-a-965	ebi-a-GCST90017000	Gut microbiota abundance (genus Eubacterium hallii group id.11338) || id:ebi-a-GCST90017000	|| id:ieu-a-965	-0.0204289	0.0220427	0.384876
ieu-a-965	ebi-a-GCST90017012	Gut microbiota abundance (genus Gordonibacter id.821) || id:ebi-a-GCST90017012	|| id:ieu-a-965	0.00299813	0.0412719	0.944122
ieu-a-965	ebi-a-GCST90017014	Gut microbiota abundance (genus Holdemanella id.11393) || id:ebi-a-GCST90017014	|| id:ieu-a-965	0.00672194	0.0297889	0.827919
ieu-a-965	ebi-a-GCST90017117	Gut microbiota abundance (phylum Tenericutes id.3919) || id:ebi-a-GCST90017117	|| id:ieu-a-965	0.00900707	0.0245563	0.72461
ieu-a-967	ebi-a-GCST90017010	Gut microbiota abundance (genus Flavonifractor id.2059) || id:ebi-a-GCST90017010	|| id:ieu-a-967	0.0015624	0.0176397	0.931902
ieu-a-967	ebi-a-GCST90017024	Gut microbiota abundance (genus Lachnospiraceae NK4A136 group id.11319) || id:ebi-a-GCST90017024	|| id:ieu-a-967	-0.000109769	0.0139875	0.993958
ieu-a-967	ebi-a-GCST90017042	Gut microbiota abundance (genus Peptococcus id.2037) || id:ebi-a-GCST90017042	|| id:ieu-a-967	0.0194924	0.0241207	0.445611
ieu-a-967	ebi-a-GCST90017050	Gut microbiota abundance (genus Ruminiclostridium6 id.11356) || id:ebi-a-GCST90017050	|| id:ieu-a-967	-0.0142756	0.0158411	0.397439
ieu-a-989	ebi-a-GCST90016959	Gut microbiota abundance (genus Actinomyces id.423) || id:ebi-a-GCST90016959	|| id:ieu-a-989	-0.000178479	0.0120952	0.988331
ieu-a-989	ebi-a-GCST90016990	Gut microbiota abundance (genus Eggerthella id.819) || id:ebi-a-GCST90016990	|| id:ieu-a-989	-0.00809985	0.0167627	0.632706
ieu-a-989	ebi-a-GCST90016998	Gut microbiota abundance (genus Eubacterium eligens group id.14372) || id:ebi-a-GCST90016998	|| id:ieu-a-989	-0.0146282	0.00871111	0.104229
ieu-a-989	ebi-a-GCST90017066	Gut microbiota abundance (genus Ruminococcus torques group id.14377) || id:ebi-a-GCST90017066	|| id:ieu-a-989	0.00356306	0.00793025	0.656674
ieu-a-989	ebi-a-GCST90017112	Gut microbiota abundance (phylum Cyanobacteria id.1500) || id:ebi-a-GCST90017112	|| id:ieu-a-989	-0.00799249	0.0148702	0.59518
ieu-a-987	ebi-a-GCST90016980	Gut microbiota abundance (genus Clostridium sensustricto1 id.1873) || id:ebi-a-GCST90016980	|| id:ieu-a-987	-0.00979129	0.00876985	0.272049
ieu-a-987	ebi-a-GCST90017045	Gut microbiota abundance (genus Prevotella9 id.11183) || id:ebi-a-GCST90017045	|| id:ieu-a-987	0.00161321	0.0103723	0.877323
ieu-a-987	ebi-a-GCST90017093	Gut microbiota abundance (order Bifidobacteriales id.432) || id:ebi-a-GCST90017093	|| id:ieu-a-987	0.00944103	0.00766569	0.226312
ieu-a-966	ebi-a-GCST90016929	Gut microbiota abundance (family Bifidobacteriaceae id.433) || id:ebi-a-GCST90016929	|| id:ieu-a-966	-0.00365514	0.00729908	0.623802
ieu-a-966	ebi-a-GCST90016980	Gut microbiota abundance (genus Clostridium sensustricto1 id.1873) || id:ebi-a-GCST90016980	|| id:ieu-a-966	-0.0166034	0.00764734	0.0463761
ieu-a-966	ebi-a-GCST90016981	Gut microbiota abundance (genus Collinsella id.815) || id:ebi-a-GCST90016981	|| id:ieu-a-966	-0.0045165	0.00815774	0.58798
ieu-a-966	ebi-a-GCST90016985	Gut microbiota abundance (genus Coprococcus3 id.11303) || id:ebi-a-GCST90016985	|| id:ieu-a-966	0.00904484	0.00708679	0.221258
ieu-a-984	ebi-a-GCST90017014	Gut microbiota abundance (genus Holdemanella id.11393) || id:ebi-a-GCST90017014	|| id:ieu-a-984	0.0128745	0.0129541	0.328802
ieu-a-966	ebi-a-GCST90017042	Gut microbiota abundance (genus Peptococcus id.2037) || id:ebi-a-GCST90017042	|| id:ieu-a-966	-0.00506418	0.0119183	0.676935
ieu-a-984	ebi-a-GCST90017045	Gut microbiota abundance (genus Prevotella9 id.11183) || id:ebi-a-GCST90017045	|| id:ieu-a-984	-0.0229761	0.0110729	0.0469652
ieu-a-966	ebi-a-GCST90017050	Gut microbiota abundance (genus Ruminiclostridium6 id.11356) || id:ebi-a-GCST90017050	|| id:ieu-a-966	0.00656868	0.00771047	0.407657
ieu-a-966	ebi-a-GCST90017093	Gut microbiota abundance (order Bifidobacteriales id.432) || id:ebi-a-GCST90017093	|| id:ieu-a-966	-0.00365514	0.00729908	0.623802
ieu-a-988	ebi-a-GCST90016925	Gut microbiota abundance (family Actinomycetaceae id.421) || id:ebi-a-GCST90016925	|| id:ieu-a-988	-0.00318035	0.0162118	0.846125
ieu-a-988	ebi-a-GCST90016965	Gut microbiota abundance (genus Anaerofilum id.2053) || id:ebi-a-GCST90016965	|| id:ieu-a-988	0.0367999	0.0234967	0.130965
ieu-a-988	ebi-a-GCST90017015	Gut microbiota abundance (genus Holdemania id.2157) || id:ebi-a-GCST90017015	|| id:ieu-a-988	-0.00965423	0.0149594	0.524816
ieu-a-988	ebi-a-GCST90017090	Gut microbiota abundance (order Actinomycetales id.420) || id:ebi-a-GCST90017090	|| id:ieu-a-988	-0.00308072	0.0162108	0.850875
finn-b-C3_SCLC	ebi-a-GCST90016940	Gut microbiota abundance (family Lachnospiraceae id.1987) || id:ebi-a-GCST90016940	|| id:finn-b-C3_SCLC	0.0155822	0.0191783	0.475997
finn-b-C3_SCLC	ebi-a-GCST90016969	Gut microbiota abundance (genus Barnesiella id.944) || id:ebi-a-GCST90016969	|| id:finn-b-C3_SCLC	0.000143478	0.021465	0.995086
finn-b-C3_SCLC	ebi-a-GCST90016971	Gut microbiota abundance (genus Bilophila id.3170) || id:ebi-a-GCST90016971	|| id:finn-b-C3_SCLC	-0.037285	0.0225487	0.196794
finn-b-C3_SCLC	ebi-a-GCST90016974	Gut microbiota abundance (genus Butyricimonas id.945) || id:ebi-a-GCST90016974	|| id:finn-b-C3_SCLC	-0.034726	0.0248018	0.255968
finn-b-C3_SCLC	ebi-a-GCST90017002	Gut microbiota abundance (genus Eubacterium oxidoreducens group id.11339) || id:ebi-a-GCST90017002	|| id:finn-b-C3_SCLC	0.028918	0.0304101	0.442003
finn-b-C3_SCLC	ebi-a-GCST90017018	Gut microbiota abundance (genus Intestinibacter id.11345) || id:ebi-a-GCST90017018	|| id:finn-b-C3_SCLC	0.036172	0.0226982	0.209277

## Sheet: table S5
result.id.exposure	result.exposure	result.id.outcome	result.outcome	result.nsnp	result.b	result.se	result.pval
ebi-a-GCST90016921	Gut microbiota abundance (class Mollicutes id.3920) || id:ebi-a-GCST90016921	ieu-a-965	Lung adenocarcinoma || id:ieu-a-965	0	-0.42299	0.412306	0.304933
finn-b-J10_COPD	COPD || id:finn-b-J10_COPD	ieu-a-965	Lung adenocarcinoma || id:ieu-a-965	2	0.509479	0.163753	0.00186284
ieu-a-1283	Alcohol consumption || id:ieu-a-1283	ieu-a-965	Lung adenocarcinoma || id:ieu-a-965	3	-0.0872929	0.714796	0.902802
ieu-b-142	Cigarettes smoked per day || id:ieu-b-142	ieu-a-965	Lung adenocarcinoma || id:ieu-a-965	19	0.528128	0.18899	0.00519846
ebi-a-GCST90016921	Gut microbiota abundance (class Mollicutes id.3920) || id:ebi-a-GCST90016921	ieu-a-965	Lung adenocarcinoma || id:ieu-a-965	0	-0.42299	0.412306	0.304933
finn-b-J10_COPD	COPD || id:finn-b-J10_COPD	ieu-a-965	Lung adenocarcinoma || id:ieu-a-965	2	0.509479	0.163753	0.00186284
ieu-a-1283	Alcohol consumption || id:ieu-a-1283	ieu-a-965	Lung adenocarcinoma || id:ieu-a-965	3	-0.0872929	0.714796	0.902802
ieu-b-142	Cigarettes smoked per day || id:ieu-b-142	ieu-a-965	Lung adenocarcinoma || id:ieu-a-965	19	0.528128	0.18899	0.00519846
ebi-a-GCST90016945	Gut microbiota abundance (family Peptococcaceae id.2024) || id:ebi-a-GCST90016945	ieu-a-965	Lung adenocarcinoma || id:ieu-a-965	0	0.383582	0.456439	0.400695
finn-b-J10_COPD	COPD || id:finn-b-J10_COPD	ieu-a-965	Lung adenocarcinoma || id:ieu-a-965	2	0.459561	0.168637	0.00642731
ieu-a-1283	Alcohol consumption || id:ieu-a-1283	ieu-a-965	Lung adenocarcinoma || id:ieu-a-965	3	-0.153428	0.712538	0.829513
ieu-b-142	Cigarettes smoked per day || id:ieu-b-142	ieu-a-965	Lung adenocarcinoma || id:ieu-a-965	19	0.579186	0.198197	0.00347489
ebi-a-GCST90016967	Gut microbiota abundance (genus Anaerotruncus id.2054) || id:ebi-a-GCST90016967	ieu-a-965	Lung adenocarcinoma || id:ieu-a-965	0	-0.334247	0.624231	0.592336
finn-b-J10_COPD	COPD || id:finn-b-J10_COPD	ieu-a-965	Lung adenocarcinoma || id:ieu-a-965	2	0.490708	0.166189	0.0031499
ieu-a-1283	Alcohol consumption || id:ieu-a-1283	ieu-a-965	Lung adenocarcinoma || id:ieu-a-965	3	-0.375192	0.743374	0.613759
ieu-b-142	Cigarettes smoked per day || id:ieu-b-142	ieu-a-965	Lung adenocarcinoma || id:ieu-a-965	19	0.520944	0.194287	0.00733351
ebi-a-GCST90016981	Gut microbiota abundance (genus Collinsella id.815) || id:ebi-a-GCST90016981	ieu-a-965	Lung adenocarcinoma || id:ieu-a-965	0	0.375653	0.620987	0.545226
finn-b-J10_COPD	COPD || id:finn-b-J10_COPD	ieu-a-965	Lung adenocarcinoma || id:ieu-a-965	2	0.485107	0.166156	0.00350505
ieu-a-1283	Alcohol consumption || id:ieu-a-1283	ieu-a-965	Lung adenocarcinoma || id:ieu-a-965	3	-0.219588	0.710969	0.75743
ieu-b-142	Cigarettes smoked per day || id:ieu-b-142	ieu-a-965	Lung adenocarcinoma || id:ieu-a-965	19	0.53793	0.192541	0.00520839
ebi-a-GCST90017000	Gut microbiota abundance (genus Eubacterium hallii group id.11338) || id:ebi-a-GCST90017000	ieu-a-965	Lung adenocarcinoma || id:ieu-a-965	0	-0.0695165	0.751603	0.926308
finn-b-J10_COPD	COPD || id:finn-b-J10_COPD	ieu-a-965	Lung adenocarcinoma || id:ieu-a-965	2	0.494572	0.170797	0.00378356
ieu-a-1283	Alcohol consumption || id:ieu-a-1283	ieu-a-965	Lung adenocarcinoma || id:ieu-a-965	3	-0.247418	0.722655	0.73207
ieu-b-142	Cigarettes smoked per day || id:ieu-b-142	ieu-a-965	Lung adenocarcinoma || id:ieu-a-965	19	0.528886	0.201081	0.00853314
ebi-a-GCST90017012	Gut microbiota abundance (genus Gordonibacter id.821) || id:ebi-a-GCST90017012	ieu-a-965	Lung adenocarcinoma || id:ieu-a-965	0	-0.195439	0.251337	0.436805
finn-b-J10_COPD	COPD || id:finn-b-J10_COPD	ieu-a-965	Lung adenocarcinoma || id:ieu-a-965	2	0.471407	0.166763	0.00470154
ieu-a-1283	Alcohol consumption || id:ieu-a-1283	ieu-a-965	Lung adenocarcinoma || id:ieu-a-965	3	-0.468824	0.754633	0.534428
ieu-b-142	Cigarettes smoked per day || id:ieu-b-142	ieu-a-965	Lung adenocarcinoma || id:ieu-a-965	19	0.554055	0.192962	0.00408771
ebi-a-GCST90017014	Gut microbiota abundance (genus Holdemanella id.11393) || id:ebi-a-GCST90017014	ieu-a-965	Lung adenocarcinoma || id:ieu-a-965	0	-0.584293	0.366109	0.110499
finn-b-J10_COPD	COPD || id:finn-b-J10_COPD	ieu-a-965	Lung adenocarcinoma || id:ieu-a-965	2	0.553653	0.161545	0.000609772
ieu-a-1283	Alcohol consumption || id:ieu-a-1283	ieu-a-965	Lung adenocarcinoma || id:ieu-a-965	3	-0.531048	0.691309	0.442381
ieu-b-142	Cigarettes smoked per day || id:ieu-b-142	ieu-a-965	Lung adenocarcinoma || id:ieu-a-965	19	0.424044	0.194449	0.0292024
ebi-a-GCST90017117	Gut microbiota abundance (phylum Tenericutes id.3919) || id:ebi-a-GCST90017117	ieu-a-965	Lung adenocarcinoma || id:ieu-a-965	0	-0.42299	0.412306	0.304933
finn-b-J10_COPD	COPD || id:finn-b-J10_COPD	ieu-a-965	Lung adenocarcinoma || id:ieu-a-965	2	0.509479	0.163753	0.00186284
ieu-a-1283	Alcohol consumption || id:ieu-a-1283	ieu-a-965	Lung adenocarcinoma || id:ieu-a-965	3	-0.0872929	0.714796	0.902802
ieu-b-142	Cigarettes smoked per day || id:ieu-b-142	ieu-a-965	Lung adenocarcinoma || id:ieu-a-965	19	0.528128	0.18899	0.00519846
ebi-a-GCST90016980	Gut microbiota abundance (genus Clostridium sensustricto1 id.1873) || id:ebi-a-GCST90016980	ieu-a-966	Lung cancer || id:ieu-a-966	0	0.484453	0.637607	0.447375
finn-b-J10_COPD	COPD || id:finn-b-J10_COPD	ieu-a-966	Lung cancer || id:ieu-a-966	2	0.62346	0.148677	2.75e-05
ieu-a-1283	Alcohol consumption || id:ieu-a-1283	ieu-a-966	Lung cancer || id:ieu-a-966	3	0.282016	0.631901	0.655382
ieu-b-142	Cigarettes smoked per day || id:ieu-b-142	ieu-a-966	Lung cancer || id:ieu-a-966	19	0.519608	0.170934	0.00236725
ebi-a-GCST90016981	Gut microbiota abundance (genus Collinsella id.815) || id:ebi-a-GCST90016981	ieu-a-966	Lung cancer || id:ieu-a-966	0	-0.14629	0.559794	0.79384
finn-b-J10_COPD	COPD || id:finn-b-J10_COPD	ieu-a-966	Lung cancer || id:ieu-a-966	2	0.641992	0.149561	1.77e-05
ieu-a-1283	Alcohol consumption || id:ieu-a-1283	ieu-a-966	Lung cancer || id:ieu-a-966	3	0.194029	0.635512	0.760129
ieu-b-142	Cigarettes smoked per day || id:ieu-b-142	ieu-a-966	Lung cancer || id:ieu-a-966	19	0.520447	0.173395	0.0026864
ebi-a-GCST90016985	Gut microbiota abundance (genus Coprococcus3 id.11303) || id:ebi-a-GCST90016985	ieu-a-966	Lung cancer || id:ieu-a-966	0	-0.564261	0.440723	0.200438
finn-b-J10_COPD	COPD || id:finn-b-J10_COPD	ieu-a-966	Lung cancer || id:ieu-a-966	2	0.679977	0.146608	3.52e-06
ieu-a-1283	Alcohol consumption || id:ieu-a-1283	ieu-a-966	Lung cancer || id:ieu-a-966	3	0.0765543	0.615961	0.90109
ieu-b-142	Cigarettes smoked per day || id:ieu-b-142	ieu-a-966	Lung cancer || id:ieu-a-966	19	0.475406	0.170154	0.00520637
ebi-a-GCST90017014	Gut microbiota abundance (genus Holdemanella id.11393) || id:ebi-a-GCST90017014	ieu-a-966	Lung cancer || id:ieu-a-966	0	-0.30628	0.339681	0.367232
finn-b-J10_COPD	COPD || id:finn-b-J10_COPD	ieu-a-966	Lung cancer || id:ieu-a-966	2	0.672127	0.150684	8.18e-06
ieu-a-1283	Alcohol consumption || id:ieu-a-1283	ieu-a-966	Lung cancer || id:ieu-a-966	3	0.064419	0.640691	0.919911
ieu-b-142	Cigarettes smoked per day || id:ieu-b-142	ieu-a-966	Lung cancer || id:ieu-a-966	19	0.465431	0.181038	0.0101432
ebi-a-GCST90017042	Gut microbiota abundance (genus Peptococcus id.2037) || id:ebi-a-GCST90017042	ieu-a-966	Lung cancer || id:ieu-a-966	1	0.0187838	0.209699	0.928625
finn-b-J10_COPD	COPD || id:finn-b-J10_COPD	ieu-a-966	Lung cancer || id:ieu-a-966	2	0.633588	0.150086	2.43e-05
ieu-a-1283	Alcohol consumption || id:ieu-a-1283	ieu-a-966	Lung cancer || id:ieu-a-966	3	0.212304	0.620028	0.732042
ieu-b-142	Cigarettes smoked per day || id:ieu-b-142	ieu-a-966	Lung cancer || id:ieu-a-966	19	0.528705	0.180878	0.00346687
ebi-a-GCST90017050	Gut microbiota abundance (genus Ruminiclostridium6 id.11356) || id:ebi-a-GCST90017050	ieu-a-966	Lung cancer || id:ieu-a-966	0	0.492938	0.525925	0.348616
finn-b-J10_COPD	COPD || id:finn-b-J10_COPD	ieu-a-966	Lung cancer || id:ieu-a-966	2	0.650777	0.146504	8.91e-06
ieu-a-1283	Alcohol consumption || id:ieu-a-1283	ieu-a-966	Lung cancer || id:ieu-a-966	3	0.254664	0.621384	0.681928
ieu-b-142	Cigarettes smoked per day || id:ieu-b-142	ieu-a-966	Lung cancer || id:ieu-a-966	19	0.511465	0.169907	0.00261025
ebi-a-GCST90017093	Gut microbiota abundance (order Bifidobacteriales id.432) || id:ebi-a-GCST90017093	ieu-a-966	Lung cancer || id:ieu-a-966	0	-0.0469675	0.515937	0.927466
finn-b-J10_COPD	COPD || id:finn-b-J10_COPD	ieu-a-966	Lung cancer || id:ieu-a-966	2	0.639305	0.149497	1.9e-05
ieu-a-1283	Alcohol consumption || id:ieu-a-1283	ieu-a-966	Lung cancer || id:ieu-a-966	3	0.230802	0.680537	0.734499
ieu-b-142	Cigarettes smoked per day || id:ieu-b-142	ieu-a-966	Lung cancer || id:ieu-a-966	19	0.52433	0.175511	0.00281324
ebi-a-GCST90017010	Gut microbiota abundance (genus Flavonifractor id.2059) || id:ebi-a-GCST90017010	ieu-a-967	Squamous cell lung cancer || id:ieu-a-967	0	-0.523354	0.528956	0.322462
finn-b-J10_COPD	COPD || id:finn-b-J10_COPD	ieu-a-967	Squamous cell lung cancer || id:ieu-a-967	2	0.752852	0.192097	8.89e-05
ieu-a-1283	Alcohol consumption || id:ieu-a-1283	ieu-a-967	Squamous cell lung cancer || id:ieu-a-967	3	-0.116165	0.801385	0.884746
ieu-b-142	Cigarettes smoked per day || id:ieu-b-142	ieu-a-967	Squamous cell lung cancer || id:ieu-a-967	19	0.657693	0.215033	0.00222399
ebi-a-GCST90017024	Gut microbiota abundance (genus Lachnospiraceae NK4A136 group id.11319) || id:ebi-a-GCST90017024	ieu-a-967	Squamous cell lung cancer || id:ieu-a-967	0	-0.50866	0.846469	0.547893
finn-b-J10_COPD	COPD || id:finn-b-J10_COPD	ieu-a-967	Squamous cell lung cancer || id:ieu-a-967	2	0.715133	0.189037	0.000154926
ieu-a-1283	Alcohol consumption || id:ieu-a-1283	ieu-a-967	Squamous cell lung cancer || id:ieu-a-967	3	0.0089284	0.832203	0.99144
ieu-b-142	Cigarettes smoked per day || id:ieu-b-142	ieu-a-967	Squamous cell lung cancer || id:ieu-a-967	19	0.627423	0.23736	0.00820926
ebi-a-GCST90017042	Gut microbiota abundance (genus Peptococcus id.2037) || id:ebi-a-GCST90017042	ieu-a-967	Squamous cell lung cancer || id:ieu-a-967	1	0.0225356	0.279842	0.935816
finn-b-J10_COPD	COPD || id:finn-b-J10_COPD	ieu-a-967	Squamous cell lung cancer || id:ieu-a-967	2	0.681031	0.191946	0.000388126
ieu-a-1283	Alcohol consumption || id:ieu-a-1283	ieu-a-967	Squamous cell lung cancer || id:ieu-a-967	3	-0.0909745	0.815169	0.911139
ieu-b-142	Cigarettes smoked per day || id:ieu-b-142	ieu-a-967	Squamous cell lung cancer || id:ieu-a-967	19	0.696335	0.23263	0.00275967
ebi-a-GCST90017050	Gut microbiota abundance (genus Ruminiclostridium6 id.11356) || id:ebi-a-GCST90017050	ieu-a-967	Squamous cell lung cancer || id:ieu-a-967	0	0.635025	0.678478	0.349296
finn-b-J10_COPD	COPD || id:finn-b-J10_COPD	ieu-a-967	Squamous cell lung cancer || id:ieu-a-967	2	0.70889	0.184149	0.000118339
ieu-a-1283	Alcohol consumption || id:ieu-a-1283	ieu-a-967	Squamous cell lung cancer || id:ieu-a-967	3	-0.0395202	0.805344	0.960862
ieu-b-142	Cigarettes smoked per day || id:ieu-b-142	ieu-a-967	Squamous cell lung cancer || id:ieu-a-967	19	0.672426	0.21422	0.00169553
ebi-a-GCST90017014	Gut microbiota abundance (genus Holdemanella id.11393) || id:ebi-a-GCST90017014	ieu-a-984	Lung adenocarcinoma || id:ieu-a-984	0	-0.110452	0.327555	0.735966
finn-b-J10_COPD	COPD || id:finn-b-J10_COPD	ieu-a-984	Lung adenocarcinoma || id:ieu-a-984	2	0.549964	0.152708	0.000316492
ieu-a-1283	Alcohol consumption || id:ieu-a-1283	ieu-a-984	Lung adenocarcinoma || id:ieu-a-984	3	-0.0292817	0.651291	0.96414
ieu-b-142	Cigarettes smoked per day || id:ieu-b-142	ieu-a-984	Lung adenocarcinoma || id:ieu-a-984	20	0.4802	0.164208	0.00345184
ebi-a-GCST90017045	Gut microbiota abundance (genus Prevotella9 id.11183) || id:ebi-a-GCST90017045	ieu-a-984	Lung adenocarcinoma || id:ieu-a-984	0	0.44391	0.430371	0.302325
finn-b-J10_COPD	COPD || id:finn-b-J10_COPD	ieu-a-984	Lung adenocarcinoma || id:ieu-a-984	2	0.513533	0.150704	0.000655473
ieu-a-1283	Alcohol consumption || id:ieu-a-1283	ieu-a-984	Lung adenocarcinoma || id:ieu-a-984	3	-0.0273507	0.620367	0.964834
ieu-b-142	Cigarettes smoked per day || id:ieu-b-142	ieu-a-984	Lung adenocarcinoma || id:ieu-a-984	20	0.544581	0.164749	0.00094797
ebi-a-GCST90016925	Gut microbiota abundance (family Actinomycetaceae id.421) || id:ebi-a-GCST90016925	ieu-a-988	Small cell lung carcinoma || id:ieu-a-988	0	0.924049	0.462667	0.0458012
finn-b-J10_COPD	COPD || id:finn-b-J10_COPD	ieu-a-988	Small cell lung carcinoma || id:ieu-a-988	2	0.747559	0.151661	8.26e-07
ieu-a-1283	Alcohol consumption || id:ieu-a-1283	ieu-a-988	Small cell lung carcinoma || id:ieu-a-988	3	0.888133	0.619042	0.151376
ieu-b-142	Cigarettes smoked per day || id:ieu-b-142	ieu-a-988	Small cell lung carcinoma || id:ieu-a-988	19	0.568575	0.17189	0.000940365
ebi-a-GCST90016965	Gut microbiota abundance (genus Anaerofilum id.2053) || id:ebi-a-GCST90016965	ieu-a-988	Small cell lung carcinoma || id:ieu-a-988	0	-0.416883	0.375579	0.267009
finn-b-J10_COPD	COPD || id:finn-b-J10_COPD	ieu-a-988	Small cell lung carcinoma || id:ieu-a-988	2	0.834097	0.173147	1.46e-06
ieu-a-1283	Alcohol consumption || id:ieu-a-1283	ieu-a-988	Small cell lung carcinoma || id:ieu-a-988	3	0.717775	0.655414	0.273452
ieu-b-142	Cigarettes smoked per day || id:ieu-b-142	ieu-a-988	Small cell lung carcinoma || id:ieu-a-988	19	0.463456	0.1929	0.0162804
ebi-a-GCST90017050	Gut microbiota abundance (genus Ruminiclostridium6 id.11356) || id:ebi-a-GCST90017050	ieu-a-988	Small cell lung carcinoma || id:ieu-a-988	0	0.861011	0.529267	0.10378
finn-b-J10_COPD	COPD || id:finn-b-J10_COPD	ieu-a-988	Small cell lung carcinoma || id:ieu-a-988	2	0.789376	0.156894	4.87e-07
ieu-a-1283	Alcohol consumption || id:ieu-a-1283	ieu-a-988	Small cell lung carcinoma || id:ieu-a-988	3	0.797259	0.634575	0.208983
ieu-b-142	Cigarettes smoked per day || id:ieu-b-142	ieu-a-988	Small cell lung carcinoma || id:ieu-a-988	19	0.508155	0.176988	0.00409
ebi-a-GCST90017090	Gut microbiota abundance (order Actinomycetales id.420) || id:ebi-a-GCST90017090	ieu-a-988	Small cell lung carcinoma || id:ieu-a-988	0	0.903978	0.46236	0.0505665
finn-b-J10_COPD	COPD || id:finn-b-J10_COPD	ieu-a-988	Small cell lung carcinoma || id:ieu-a-988	2	0.749186	0.152199	8.55e-07
ieu-a-1283	Alcohol consumption || id:ieu-a-1283	ieu-a-988	Small cell lung carcinoma || id:ieu-a-988	3	0.876815	0.620815	0.157844
ieu-b-142	Cigarettes smoked per day || id:ieu-b-142	ieu-a-988	Small cell lung carcinoma || id:ieu-a-988	19	0.567919	0.172543	0.000996641
ebi-a-GCST90016959	Gut microbiota abundance (genus Actinomyces id.423) || id:ebi-a-GCST90016959	ieu-a-989	Squamous cell lung cancer || id:ieu-a-989	0	-0.232315	0.463059	0.615882
finn-b-J10_COPD	COPD || id:finn-b-J10_COPD	ieu-a-989	Squamous cell lung cancer || id:ieu-a-989	2	0.619416	0.149993	3.63e-05
ieu-a-1283	Alcohol consumption || id:ieu-a-1283	ieu-a-989	Squamous cell lung cancer || id:ieu-a-989	3	-0.204318	0.618891	0.741298
ieu-b-142	Cigarettes smoked per day || id:ieu-b-142	ieu-a-989	Squamous cell lung cancer || id:ieu-a-989	20	0.696939	0.159135	1.19e-05
ebi-a-GCST90016990	Gut microbiota abundance (genus Eggerthella id.819) || id:ebi-a-GCST90016990	ieu-a-989	Squamous cell lung cancer || id:ieu-a-989	0	-0.0938227	0.233024	0.687219
finn-b-J10_COPD	COPD || id:finn-b-J10_COPD	ieu-a-989	Squamous cell lung cancer || id:ieu-a-989	2	0.598167	0.145133	3.76e-05
ieu-a-1283	Alcohol consumption || id:ieu-a-1283	ieu-a-989	Squamous cell lung cancer || id:ieu-a-989	3	-0.239668	0.65562	0.714694
ieu-b-142	Cigarettes smoked per day || id:ieu-b-142	ieu-a-989	Squamous cell lung cancer || id:ieu-a-989	20	0.72145	0.154523	3.03e-06
ebi-a-GCST90016998	Gut microbiota abundance (genus Eubacterium eligens group id.14372) || id:ebi-a-GCST90016998	ieu-a-989	Squamous cell lung cancer || id:ieu-a-989	0	0.676271	0.606323	0.264694
finn-b-J10_COPD	COPD || id:finn-b-J10_COPD	ieu-a-989	Squamous cell lung cancer || id:ieu-a-989	2	0.56929	0.14376	7.5e-05
ieu-a-1283	Alcohol consumption || id:ieu-a-1283	ieu-a-989	Squamous cell lung cancer || id:ieu-a-989	3	-0.173165	0.591059	0.769542
ieu-b-142	Cigarettes smoked per day || id:ieu-b-142	ieu-a-989	Squamous cell lung cancer || id:ieu-a-989	20	0.792257	0.164351	1.43e-06
ebi-a-GCST90017066	Gut microbiota abundance (genus Ruminococcus torques group id.14377) || id:ebi-a-GCST90017066	ieu-a-989	Squamous cell lung cancer || id:ieu-a-989	0	-0.682129	0.436295	0.117945
finn-b-J10_COPD	COPD || id:finn-b-J10_COPD	ieu-a-989	Squamous cell lung cancer || id:ieu-a-989	2	0.600905	0.137148	1.18e-05
ieu-a-1283	Alcohol consumption || id:ieu-a-1283	ieu-a-989	Squamous cell lung cancer || id:ieu-a-989	3	-0.225191	0.57614	0.6959
ieu-b-142	Cigarettes smoked per day || id:ieu-b-142	ieu-a-989	Squamous cell lung cancer || id:ieu-a-989	20	0.717797	0.145755	8.45e-07
ebi-a-GCST90017112	Gut microbiota abundance (phylum Cyanobacteria id.1500) || id:ebi-a-GCST90017112	ieu-a-989	Squamous cell lung cancer || id:ieu-a-989	0	-0.555169	0.469467	0.236987
finn-b-J10_COPD	COPD || id:finn-b-J10_COPD	ieu-a-989	Squamous cell lung cancer || id:ieu-a-989	2	0.659396	0.149408	1.02e-05
ieu-a-1283	Alcohol consumption || id:ieu-a-1283	ieu-a-989	Squamous cell lung cancer || id:ieu-a-989	3	0.0887533	0.618961	0.885982
ieu-b-142	Cigarettes smoked per day || id:ieu-b-142	ieu-a-989	Squamous cell lung cancer || id:ieu-a-989	20	0.663852	0.156149	2.12e-05
ebi-a-GCST90016930	Gut microbiota abundance (family Christensenellaceae id.1866) || id:ebi-a-GCST90016930	finn-b-C3_SCLC	Small cell lung cancer || id:finn-b-C3_SCLC	0	2.00916	3.66666	0.583724
finn-b-J10_COPD	COPD || id:finn-b-J10_COPD	finn-b-C3_SCLC	Small cell lung cancer || id:finn-b-C3_SCLC	0	0.596324	2.54668	0.814863
ieu-a-1283	Alcohol consumption || id:ieu-a-1283	finn-b-C3_SCLC	Small cell lung cancer || id:finn-b-C3_SCLC	3	0.708104	3.00069	0.813448
ieu-b-142	Cigarettes smoked per day || id:ieu-b-142	finn-b-C3_SCLC	Small cell lung cancer || id:finn-b-C3_SCLC	4	0.251271	1.93053	0.896443
ebi-a-GCST90016940	Gut microbiota abundance (family Lachnospiraceae id.1987) || id:ebi-a-GCST90016940	finn-b-C3_SCLC	Small cell lung cancer || id:finn-b-C3_SCLC	0	-0.855204	3.67055	0.815769
finn-b-J10_COPD	COPD || id:finn-b-J10_COPD	finn-b-C3_SCLC	Small cell lung cancer || id:finn-b-C3_SCLC	2	0.535893	0.889902	0.547045
ieu-a-1283	Alcohol consumption || id:ieu-a-1283	finn-b-C3_SCLC	Small cell lung cancer || id:finn-b-C3_SCLC	3	1.24395	3.60995	0.730404
ieu-b-142	Cigarettes smoked per day || id:ieu-b-142	finn-b-C3_SCLC	Small cell lung cancer || id:finn-b-C3_SCLC	20	1.10474	0.939253	0.23952
ebi-a-GCST90016969	Gut microbiota abundance (genus Barnesiella id.944) || id:ebi-a-GCST90016969	finn-b-C3_SCLC	Small cell lung cancer || id:finn-b-C3_SCLC	0	2.38406	2.65929	0.369983
finn-b-J10_COPD	COPD || id:finn-b-J10_COPD	finn-b-C3_SCLC	Small cell lung cancer || id:finn-b-C3_SCLC	2	0.558589	0.827148	0.499473
ieu-a-1283	Alcohol consumption || id:ieu-a-1283	finn-b-C3_SCLC	Small cell lung cancer || id:finn-b-C3_SCLC	3	1.54916	3.47185	0.655449
ieu-b-142	Cigarettes smoked per day || id:ieu-b-142	finn-b-C3_SCLC	Small cell lung cancer || id:finn-b-C3_SCLC	20	1.1969	0.850403	0.159293
ebi-a-GCST90016971	Gut microbiota abundance (genus Bilophila id.3170) || id:ebi-a-GCST90016971	finn-b-C3_SCLC	Small cell lung cancer || id:finn-b-C3_SCLC	0	0.0162113	3.4047	0.996201
finn-b-J10_COPD	COPD || id:finn-b-J10_COPD	finn-b-C3_SCLC	Small cell lung cancer || id:finn-b-C3_SCLC	2	0.464346	0.855683	0.587363
ieu-a-1283	Alcohol consumption || id:ieu-a-1283	finn-b-C3_SCLC	Small cell lung cancer || id:finn-b-C3_SCLC	3	1.42182	3.97586	0.720633
ieu-b-142	Cigarettes smoked per day || id:ieu-b-142	finn-b-C3_SCLC	Small cell lung cancer || id:finn-b-C3_SCLC	20	1.19141	1.00975	0.238038
ebi-a-GCST90016974	Gut microbiota abundance (genus Butyricimonas id.945) || id:ebi-a-GCST90016974	finn-b-C3_SCLC	Small cell lung cancer || id:finn-b-C3_SCLC	0	3.04302	2.65356	0.251478
finn-b-J10_COPD	COPD || id:finn-b-J10_COPD	finn-b-C3_SCLC	Small cell lung cancer || id:finn-b-C3_SCLC	2	0.285993	0.825096	0.728879
ieu-a-1283	Alcohol consumption || id:ieu-a-1283	finn-b-C3_SCLC	Small cell lung cancer || id:finn-b-C3_SCLC	3	0.785462	3.46808	0.820826
ieu-b-142	Cigarettes smoked per day || id:ieu-b-142	finn-b-C3_SCLC	Small cell lung cancer || id:finn-b-C3_SCLC	20	1.2974	0.844895	0.124643
ebi-a-GCST90017002	Gut microbiota abundance (genus Eubacterium oxidoreducens group id.11339) || id:ebi-a-GCST90017002	finn-b-C3_SCLC	Small cell lung cancer || id:finn-b-C3_SCLC	0	-1.15119	1.29606	0.37442
finn-b-J10_COPD	COPD || id:finn-b-J10_COPD	finn-b-C3_SCLC	Small cell lung cancer || id:finn-b-C3_SCLC	2	0.459479	0.82089	0.575662
ieu-a-1283	Alcohol consumption || id:ieu-a-1283	finn-b-C3_SCLC	Small cell lung cancer || id:finn-b-C3_SCLC	3	1.18964	3.47895	0.732387
ieu-b-142	Cigarettes smoked per day || id:ieu-b-142	finn-b-C3_SCLC	Small cell lung cancer || id:finn-b-C3_SCLC	20	1.28321	0.857268	0.134429
ebi-a-GCST90017018	Gut microbiota abundance (genus Intestinibacter id.11345) || id:ebi-a-GCST90017018	finn-b-C3_SCLC	Small cell lung cancer || id:finn-b-C3_SCLC	0	-1.41278	2.4146	0.558482
finn-b-J10_COPD	COPD || id:finn-b-J10_COPD	finn-b-C3_SCLC	Small cell lung cancer || id:finn-b-C3_SCLC	2	0.517423	0.835076	0.535513
ieu-a-1283	Alcohol consumption || id:ieu-a-1283	finn-b-C3_SCLC	Small cell lung cancer || id:finn-b-C3_SCLC	3	1.58089	3.52135	0.653471
ieu-b-142	Cigarettes smoked per day || id:ieu-b-142	finn-b-C3_SCLC	Small cell lung cancer || id:finn-b-C3_SCLC	20	1.14708	0.863409	0.183996
ebi-a-GCST90016929	Gut microbiota abundance (family Bifidobacteriaceae id.433) || id:ebi-a-GCST90016929	ieu-a-966	Lung cancer || id:ieu-a-966	0	-0.0469675	0.515937	0.927466
finn-b-J10_COPD	COPD || id:finn-b-J10_COPD	ieu-a-966	Lung cancer || id:ieu-a-966	2	0.639305	0.149497	1.9e-05
ieu-a-1283	Alcohol consumption || id:ieu-a-1283	ieu-a-966	Lung cancer || id:ieu-a-966	3	0.230802	0.680537	0.734499
ieu-b-142	Cigarettes smoked per day || id:ieu-b-142	ieu-a-966	Lung cancer || id:ieu-a-966	19	0.52433	0.175511	0.00281324
ebi-a-GCST90016980	Gut microbiota abundance (genus Clostridium sensustricto1 id.1873) || id:ebi-a-GCST90016980	ieu-a-987	Lung cancer || id:ieu-a-987	0	-0.195002	0.499537	0.696266
finn-b-J10_COPD	COPD || id:finn-b-J10_COPD	ieu-a-987	Lung cancer || id:ieu-a-987	2	0.636289	0.129682	9.27e-07
ieu-a-1283	Alcohol consumption || id:ieu-a-1283	ieu-a-987	Lung cancer || id:ieu-a-987	3	0.0744684	0.53114	0.888498
ieu-b-142	Cigarettes smoked per day || id:ieu-b-142	ieu-a-987	Lung cancer || id:ieu-a-987	20	0.571552	0.134298	2.08e-05
ebi-a-GCST90017045	Gut microbiota abundance (genus Prevotella9 id.11183) || id:ebi-a-GCST90017045	ieu-a-987	Lung cancer || id:ieu-a-987	0	0.403213	0.354581	0.255474
finn-b-J10_COPD	COPD || id:finn-b-J10_COPD	ieu-a-987	Lung cancer || id:ieu-a-987	2	0.596701	0.124441	1.63e-06
ieu-a-1283	Alcohol consumption || id:ieu-a-1283	ieu-a-987	Lung cancer || id:ieu-a-987	3	0.0636718	0.510695	0.900779
ieu-b-142	Cigarettes smoked per day || id:ieu-b-142	ieu-a-987	Lung cancer || id:ieu-a-987	20	0.625855	0.136375	4.45e-06
ebi-a-GCST90017045	Gut microbiota abundance (genus Prevotella9 id.11183) || id:ebi-a-GCST90017045	ieu-a-987	Lung cancer || id:ieu-a-987	0	0.403213	0.354581	0.255474
finn-b-J10_COPD	COPD || id:finn-b-J10_COPD	ieu-a-987	Lung cancer || id:ieu-a-987	2	0.596701	0.124441	1.63e-06
ieu-a-1283	Alcohol consumption || id:ieu-a-1283	ieu-a-987	Lung cancer || id:ieu-a-987	3	0.0636718	0.510695	0.900779
ieu-b-142	Cigarettes smoked per day || id:ieu-b-142	ieu-a-987	Lung cancer || id:ieu-a-987	20	0.625855	0.136375	4.45e-06
